# Supplementary material for: The tree of life of copper-containing amine oxidases
Source: Front Plant Sci. 2025 Apr 24;16:1544527. doi: 10.3389/fpls.2025.1544527 (PMC12058724; doi:10.3389/fpls.2025.1544527)
Supplement: Supplementary Table 1 — List of complete predicted proteomes databases used in this study. [file Table1.xlsx]

## Sheet: Table S1
Table S1. List of complete predicted proteomes databases used in this study.
	Species name	Link of data source	Version
Plant	Cyanidioschyzon merolae	NCBI-Refseq	GCF_000091205.1
	Rhodochaete parvula	1KP(https://db.cngb.org/onekp/)
	Chlorella desiccata	NCBI-Genbank	GCA_019044685.2
	Chlorella variabilis	NCBI-Refseq	GCF_000147415.1
	Chlorella vulgaris	NCBI-Genbank	GCA_023343905.1
	Botryococcus braunii	Phytozome13	v2.1
	Volvox carteri	NCBI-Refseq	GCF_000143455.1
	Coleochaete scutata	1KP(https://db.cngb.org/onekp/)
	Phymatodocis nordstedtiana	1KP(https://db.cngb.org/onekp/)
	Staurastrum sebaldi	1KP(https://db.cngb.org/onekp/)
	Staurodesmus convergens	1KP(https://db.cngb.org/onekp/)
	Staurodesmus omearii	1KP(https://db.cngb.org/onekp/)
	Odontoschisma prostratum	1KP(https://db.cngb.org/onekp/)
	Conocephalum conicum	1KP(https://db.cngb.org/onekp/)
	Bazzania trilobata	1KP(https://db.cngb.org/onekp/)
	Lunularia cruciata	1KP(https://db.cngb.org/onekp/)
	Marchantia emarginata	1KP(https://db.cngb.org/onekp/)
	Marchantia polymorpha	Phytozome13	v3.1
	Metzgeria crassipilis	1KP(https://db.cngb.org/onekp/)
	Monoclea gottschei	1KP(https://db.cngb.org/onekp/)
	Pallavicinia lyellii	1KP(https://db.cngb.org/onekp/)
	Noteroclada confluens	1KP(https://db.cngb.org/onekp/)
	Pellia neesiana	1KP(https://db.cngb.org/onekp/)
	Porella navicularis	1KP(https://db.cngb.org/onekp/)
	Ptilidium pulcherrimum	1KP(https://db.cngb.org/onekp/)
	Radula lindenbergiana	1KP(https://db.cngb.org/onekp/)
	Ricciocarpos natans	1KP(https://db.cngb.org/onekp/)
	Barbilophozia barbata	1KP(https://db.cngb.org/onekp/)
	Sphaerocarpos texanus	1KP(https://db.cngb.org/onekp/)
	Andreaea rupestris	1KP(https://db.cngb.org/onekp/)
	Physcomitrella patens	NCBI-Genbank	GCA_000002425.2
	Sphagnum fallax	NCBI-Genbank	GCA_021442195.1
	Sphagnum magellanicum	NCBI-Genbank	GCA_021904315.1
	Sphagnum recurvum	1KP(https://db.cngb.org/onekp/)
	Takakia lepidozioides	1KP(https://db.cngb.org/onekp/)
	Tetraphis pellucida	1KP(https://db.cngb.org/onekp/)
	Timmia austriaca	1KP(https://db.cngb.org/onekp/)
	Anthoceros agrestis	1KP(https://db.cngb.org/onekp/)
	Megaceros flagellaris	1KP(https://db.cngb.org/onekp/)
	Nothoceros vincentianus	1KP(https://db.cngb.org/onekp/)
	Phaeomegaceros coriaceus	1KP(https://db.cngb.org/onekp/)
	Leiosporoceros dussii	1KP(https://db.cngb.org/onekp/)
	Paraphymatoceros hallii	1KP(https://db.cngb.org/onekp/)
	Phaeoceros carolinianus	1KP(https://db.cngb.org/onekp/)
	Ceratopteris richardii	Phytozome13	v2.1
	Diphasiastrum complanatum	NCBI-Genbank	GCA_029204225.1
	Huperzia squarrosa	1KP(https://db.cngb.org/onekp/)
	Lycopodium annotinum	1KP(https://db.cngb.org/onekp/)
	Selaginella kraussiana	1KP(https://db.cngb.org/onekp/)
	Selaginella moellendorffii	EnsemblPlants	v1.0
	Selaginella selaginoides	1KP(https://db.cngb.org/onekp/)
	Selaginella willdenowii	1KP(https://db.cngb.org/onekp/)
	Agathis robusta	1KP(https://db.cngb.org/onekp/)
	Amentotaxus argotaenia	1KP(https://db.cngb.org/onekp/)
	Sequoiadendron giganteum	https://treegenesdb.org/
	Thuja plicata	Phytozome13	v2.1
	Ginkgo biloba	National Genomics Data Center
	Gnetum montanum	https://datadryad.org/stash/dataset/doi:10.5061/dryad.0vm37
	Picea abies	https://treegenesdb.org/	v1.0
	Pinus radiata	1KP(https://db.cngb.org/onekp/)
	Pinus taeda	https://treegenesdb.org/	v2.01
	Podocarpus coriaceus	1KP(https://db.cngb.org/onekp/)
	Sciadopitys verticillata	1KP(https://db.cngb.org/onekp/)
	Stangeria eriopus	1KP(https://db.cngb.org/onekp/)
	Taxus cuspidata	1KP(https://db.cngb.org/onekp/)
	Welwitschia mirabilis	1KP(https://db.cngb.org/onekp/)
	Encephalartos barteri	1KP(https://db.cngb.org/onekp/)
	Euryale ferox	National Genomics Data Center
	Nymphaea colorata	NCBI-Refseq	GCF_008831285.2
	Amborella trichopoda	EnsemblPlants(https://plants.ensembl.org/index.html)	v1.0
	Annona muricata	1KP(https://db.cngb.org/onekp/)
	Uvaria microcarpa	1KP(https://db.cngb.org/onekp/)
	Aristolochia elegans	1KP(https://db.cngb.org/onekp/)
	Laurelia sempervirens	1KP(https://db.cngb.org/onekp/)
	Calycanthus floridus	1KP(https://db.cngb.org/onekp/)
	Idiospermum australiense	1KP(https://db.cngb.org/onekp/)
	Gomortega keule	1KP(https://db.cngb.org/onekp/)
	Gyrocarpus americanus	1KP(https://db.cngb.org/onekp/)
	Cinnamomum camphora	1KP(https://db.cngb.org/onekp/)
	Lindera benzoin	1KP(https://db.cngb.org/onekp/)
	Persea borbonia	1KP(https://db.cngb.org/onekp/)
	Sassafras albidum	1KP(https://db.cngb.org/onekp/)
	Michelia maudiae	1KP(https://db.cngb.org/onekp/)
	Peperomia fraseri	1KP(https://db.cngb.org/onekp/)
	Elaeis guineensis	NCBI-Refseq	GCF_000442705.1
	Dioscorea cayenensis	NCBI-Refseq	GCF_009730915.1
	Musa acuminata	NCBI-Refseq	GCF_000313855.2
	Apostasia shenzhenica	NCBI-Genbank	GCA_002786265.1
	Dendrobium catenatum	NCBI-Refseq	GCF_001605985.2
	Phalaenopsis equestris	NCBI-Refseq	GCF_001263595.1
	Ananas comosus	NCBI-Refseq	GCF_001540865.1
	Typha latifolia	PhytozomeV13	v1.0
	Brachypodium distachyon	NCBI-Refseq	GCF_000005505.3
	Oryza sativa	NCBI-Refseq	GCF_001433935.1
	Panicum virgatum	NCBI-Refseq	GCF_016808335.1
	Setaria italica	NCBI-Refseq	GCF_000263155.2
	Sorghum bicolor	NCBI-Refseq	GCF_000003195.3
	Triticum aestivum	NCBI-Refseq	GCF_018294505.1
	Hordeum vulgare	NCBI-Refseq	GCF_904849725.1
	Zea mays	NCBI-Refseq	GCF_902167145.1
	Eragrostis curvula	NCBI-Genbank	GCA_007726485.1
	Saccharum spontaneum	http://www.life.illinois.edu/ming/downloads/Spontaneum_genome/
	Panicum hallii	PhytozomeV13	v3.2
	Aegilops tauschii	NCBI-Refseq	GCF_002575655.2
	Triticum turgidum	NCBI-Genbank	GCA_900231445.1
	Phyllostachys edulis	http://gigadb.org/dataset/100498
	Bonia amplexicaulis	http://www.genobank.org/bamboo
	Guadua angustifolia	http://www.genobank.org/bamboo
	Eleusine coracana	PhytozomeV13	v1.1
	Pharus latifolius	PhytozomeV13	v1.1
	Brachypodium arbuscula	PhytozomeV13	v3.1
	Kobresia littledalei	NCBI-Genbank	GCA_011114355.1
	Acorus americanus	PhytozomeV13	v1.1
	Actinidia chinensis	NCBI-Genbank	GCA_003024255.1
	Beta vulgaris	NCBI-Refseq	GCF_026745355.1
	Daucus carota	NCBI-Refseq	GCF_001625215.1
	Helianthus annuus	NCBI-Refseq	GCF_002127325.2
	Lactuca sativa	NCBI-Refseq	GCF_002870075.4
	Aethionema arabicum	http://brassicadb.cn/#/	v1.0
	Arabidopsis halleri	http://brassicadb.cn/#/	v2.2
	Arabidopsis lyrata	http://brassicadb.cn/#/	v2.1
	Arabidopsis thaliana	http://brassicadb.cn/#/	TAIR10
	Arabis alpina	http://brassicadb.cn/#/	v4.1
	Barbarea vulgaris	http://brassicadb.cn/#/	v1.0
	Boechera retrofracta	http://brassicadb.cn/#/	v1.0
	Boechera stricta	http://brassicadb.cn/#/	v1.2
	Brassica napus	http://brassicadb.cn/#/	GCF_020379485.1
	Brassica oleracea	http://brassicadb.cn/#/	GCF_000695525.1
	Brassica rapa	http://brassicadb.cn/#/	GCF_000309985.2
	Capsella grandiflora	http://brassicadb.cn/#/	v1.1
	Capsella rubella	http://brassicadb.cn/#/	v1.1
	Cardamine hirsuta	http://brassicadb.cn/#/	v1.0
	Eutrema salsugineum	http://brassicadb.cn/#/	GCF_000478725.1
	Isatis indigotica	http://brassicadb.cn/#/	v1.0
	Raphanus sativus	http://brassicadb.cn/#/	GCF_000801105.2
	Raphanus raphanistrum	National Genomics Data Center (https://ngdc.cncb.ac.cn/gwh)
	Schrenkiella parvula	http://brassicadb.cn/#/	v1.0
	Sisymbrium irio	http://brassicadb.cn/#/	v1.0
	Thlaspi arvense	http://brassicadb.cn/#/	v1.1
	Alyssum linifolium	Phytozome13	v1.1
	Caulanthus amplexicaulis	Phytozome13	v1.1
	Descurainia sophioides	Phytozome13	v1.1
	Diptychocarpus strictus	Phytozome13	v2.0
	Euclidium syriacum	Phytozome13	v1.1
	Lepidium sativum	Phytozome13	v1.1
	Lunaria annua	Phytozome13	v1.1
	Malcolmia maritima	Phytozome13	v1.1
	Rorippa islandica	Phytozome13	v1.1
	Stanleya pinnata	Phytozome13	v1.1
	Cakile maritima	Phytozome13	v1.1
	Crambe hispanica	Phytozome13	v1.1
	Eruca vesicaria	Phytozome13	v1.1
	Sinapis alba	Phytozome13	v3.1
	Myagrum perfoliatum	Phytozome13	v2.0
	Carica papaya	NCBI-Refseq	GCF_000150535.2
	Tarenaya hassleriana	NCBI-Refseq	GCF_000463585.1
	Cleome violacea	Phytozome13	v2.1
	Benincasa hispida	NCBI-Refseq	GCF_009727055.1
	Citrullus lanatus	http://cucurbitgenomics.org/ftp/genome/watermelon/97103/v2/
	Cucumis melo	NCBI-Refseq	GCF_025177605.1
	Cucumis sativus	NCBI-Refseq	GCF_000004075.3
	Diospyros lotus	NCBI-Refseq	GCF_014633365.1
	Manihot esculenta	NCBI-Refseq	GCF_001659605.2
	Ricinus communis	NCBI-Refseq	GCF_019578655.1
	Glycine max	NCBI-Refseq	GCF_000004515.6
	Phaseolus vulgaris	NCBI-Refseq	GCF_000499845.1
	Juglans regia	NCBI-Refseq	GCF_001411555.2
	Gossypium hirsutum	NCBI-Refseq	GCF_007990345.1
	Theobroma cacao	NCBI-Refseq	GCF_000208745.1
	Morella rubra	NCBI-Genbank	GCA_003952965.2
	Papaver somniferum	NCBI-Refseq	GCF_003573695.1
	Erythranthe guttata	NCBI-Refseq	GCF_000504015.1
	Coptis chinensis	NCBI-Genbank	GCA_015680905.1
	Fragaria vesca	NCBI-Refseq	GCF_000184155.1
	Malus domestica	NCBI-Refseq	GCF_002114115.1
	Prunus persica	NCBI-Refseq	GCF_000346465.2
	Rosa chinensis	NCBI-Refseq	GCF_002994745.2
	Coffea canephora	NCBI-Genbank	GCA_900059795.1
	Citrus clementina	NCBI-Refseq	GCF_000493195.1
	Citrus sinensis	NCBI-Refseq	GCF_022201045.2
	Populus trichocarpa	NCBI-Refseq	GCF_000002775.5
	Capsicum annuum	NCBI-Refseq	GCF_002878395.1
	Solanum lycopersicum	Phytozome13	ITAG2.4
	Solanum melongena	National Genomics Data Center
	Solanum tuberosum	NCBI-Refseq	GCF_000226075.1
	Sesamum indicum	NCBI-Refseq	GCF_000512975.1
	Vitis vinifera	NCBI-Refseq	GCF_000003745.3
	Spirodela polyrhiza	Phytozome13	v2
Animal	Acropora millepora	NCBI-RefSeq	GCF_013753865.1
	Nematostella vectensis	NCBI-RefSeq	GCF_932526225.1
	Rhopilema esculentum	NCBI-RefSeq	GCF_013076305.1
	Acanthopleura granulata	MolluscDB(http://mgbase.qnlm.ac/home)
	Achatina fulica	MolluscDB(http://mgbase.qnlm.ac/home)
	Amphioctopus fangsiao	MolluscDB(http://mgbase.qnlm.ac/home)
	Amusium japonicum	MolluscDB(http://mgbase.qnlm.ac/home)
	Amusium pleuronectes	MolluscDB(http://mgbase.qnlm.ac/home)
	Architeuthis dux	MolluscDB(http://mgbase.qnlm.ac/home)
	Argopecten irradians	MolluscDB(http://mgbase.qnlm.ac/home)
	Chaetoderma sp	MolluscDB(http://mgbase.qnlm.ac/home)
	Euprymna scolopes	MolluscDB(http://mgbase.qnlm.ac/home)
	Octopus bimaculoides	NCBI-RefSeq	GCF_001194135.2
	Pictodentalium vernedei	MolluscDB(http://mgbase.qnlm.ac/home)
	Branchiostoma floridae	NCBI-RefSeq	GCF_000003815.2
	Bufo gargarizans	NCBI-RefSeq	GCF_014858855.1
	Nanorana parkeri	NCBI-RefSeq	GCF_000935625.1
	Rhinatrema bivittatum	NCBI-RefSeq	GCF_901001135.1
	Xenopus laevis	NCBI-RefSeq	GCF_017654675.1
	Xenopus tropicalis	NCBI-RefSeq	GCF_000004195.4
	Acanthisitta chloris	NCBI-RefSeq	GCF_000695815.1
	Anas platyrhynchos	NCBI-RefSeq	GCF_015476345.1
	Anser cygnoides domesticus	NCBI-RefSeq	GCF_000971095.1
	Antrostomus carolinensis	NCBI-RefSeq	GCF_000700745.2
	Apaloderma vittatum	NCBI-RefSeq	GCF_000703405.1
	Aphelocoma coerulescens	GenBank	GCA_013398375.1
	Aptenodytes forsteri	NCBI-RefSeq	GCF_000699145.1
	Apteryx rowi	NCBI-RefSeq	GCF_003343035.1
	Athene cunicularia	NCBI-RefSeq	GCF_003259725.1
	Aythya fuligula	NCBI-RefSeq	GCF_009819795.1
	Gallus gallus	NCBI-RefSeq	GCF_016699485.2
	Acipenser ruthenus	NCBI-RefSeq	GCF_902713425.1
	Anguilla anguilla	NCBI-RefSeq	GCF_013347855.1
	Danio rerio	NCBI-RefSeq	GCF_000002035.6
	Erpetoichthys calabaricus	NCBI-RefSeq	GCF_900747795.2
	Larimichthys crocea	NCBI-RefSeq	GCF_000972845.2
	Lepisosteus oculatus	NCBI-RefSeq	GCF_000242695.1
	Megalops cyprinoides	NCBI-RefSeq	GCF_013368585.1
	Morone saxatilis	NCBI-RefSeq	GCF_004916995.1
	Paramormyrops kingsleyae	NCBI-RefSeq	GCF_002872115.1
	Takifugu rubripes	NCBI-RefSeq	GCF_901000725.2
	Ailuropoda melanoleuca	NCBI-RefSeq	GCF_002007445.2
	Aotus nancymaae	NCBI-RefSeq	GCF_000952055.2
	Bos indicus	NCBI-RefSeq	GCF_000247795.1
	Bos taurus	NCBI-RefSeq	GCF_002263795.3
	Callithrix jacchus	NCBI-RefSeq	GCF_011100555.1
	Camelus ferus	NCBI-RefSeq	GCF_009834535.1
	Capra hircus	NCBI-RefSeq	GCF_001704415.2
	Castor canadensis	NCBI-RefSeq	GCF_001984765.1
	Cavia porcellus	NCBI-RefSeq	GCF_000151735.1
	Delphinapterus leucas	NCBI-RefSeq	GCF_002288925.2
	Eptesicus fuscus	NCBI-RefSeq	GCF_027574615.1
	Equus asinus	NCBI-RefSeq	GCF_016077325.2
	Equus caballus	NCBI-RefSeq	GCF_002863925.1
	Eumetopias jubatus	NCBI-RefSeq	GCF_004028035.1
	Felis catus	NCBI-RefSeq	GCF_018350175.1
	Gorilla gorilla	NCBI-RefSeq	GCF_029281585.1
	Homo sapiens	NCBI-RefSeq	GCF_000001405.40
	Macaca mulatta	NCBI-RefSeq	GCF_003339765.1
	Manis pentadactyla	NCBI-RefSeq	GCF_030020395.1
	Mus musculus	NCBI-RefSeq	GCF_000001635.27
	Mustela erminea	NCBI-RefSeq	GCF_009829155.1
	Pan troglodytes	NCBI-RefSeq	GCF_028858775.1
	Panthera pardus	NCBI-RefSeq	GCF_024362965.1
	Panthera tigris altaica	NCBI-RefSeq	GCF_000464555.1
	Physeter catodon	NCBI-RefSeq	GCF_002837175.3
	Rattus norvegicus	NCBI-RefSeq	GCF_015227675.2
	Sus scrofa	NCBI-RefSeq	GCF_000003025.6
	Vicugna pacos	NCBI-RefSeq	GCF_000164845.4
	Alligator mississippiensis	NCBI-RefSeq	GCF_030867095.1
	Alligator sinensis	NCBI-RefSeq	GCF_000455745.1
	Anolis carolinensis	NCBI-RefSeq	GCF_035594765.1
	Chelonia mydas	NCBI-RefSeq	GCF_015237465.2
	Chelonoidis abingdonii	NCBI-RefSeq	GCF_003597395.1
	Chrysemys picta bellii	NCBI-RefSeq	GCF_011386835.1
	Lacerta agilis	NCBI-RefSeq	GCF_009819535.1
	Mauremys reevesii	NCBI-RefSeq	GCF_016161935.1
	Notechis scutatus	NCBI-RefSeq	GCF_900518725.1
	Pelodiscus sinensis	NCBI-RefSeq	GCF_000230535.1

## Sheet: Table S2
Table S2. The identified CuAO protein.
Plant					Animal
Species	Number	ID	rename		Species	number	ID	rename
Cyanidioschyzon merolae	3	XP_005538693.1	CymCuAOζ1		Acropora millepora	4	XP_029189389.2	AmiAOCXb
Cyanidioschyzon merolae		XP_005539081.1	CymCuAOζ3		Acropora millepora		XP_044173730.1	AmiAOCXa
Cyanidioschyzon merolae		XP_005536208.1	CymCuAOζ2		Acropora millepora		XP_029196798.2	AmiAOCXd
Rhodochaete parvula	1	scaffold-JJZR-2001190-Rhodochaete_parvula			Acropora millepora		XP_029195268.2	AmiAOCXc
Chlorella desiccata	1	KAH7622287.1			Nematostella vectensis	1	XP_001632737.2	NveAOCX
Chlorella variabilis	2	XP_005846883.1			Rhopilema esculentum	2	XP_065066376.1	ResAOCXa
Chlorella variabilis		XP_005851907.1			Rhopilema esculentum		XP_065068298.1	ResAOCXb
Chlorella vulgaris	2	KAI3438228.1			Acanthopleura granulata	4	model.g10314.t1	AgrAOCXd
Chlorella vulgaris		KAI3429769.1			Acanthopleura granulata		model.g12878.t1	AgrAOCXc
Botryococcus braunii	2	Bobra.0187s0015.1			Acanthopleura granulata		model.g12874.t1_model.g12875.t1	AgrAOCXb
Botryococcus braunii		Bobra.0378s0010.1			Acanthopleura granulata		model.g13112.t1	AgrAOCXa
Volvox carteri	1	XP_002959097.1			Achatina fulica	8	Afu000608	AfuAOCXa
Coleochaete scutata	1	scaffold-VQBJ-2002590-Coleochaete_scutata	CscCuAOζ		Achatina fulica		Afu001541	AfuAOCXc
Phymatodocis nordstedtiana	2	scaffold-RPQV-2008893-Phymatodocis_nordstedtiana	PnoCuAOζ1		Achatina fulica		Afu001796	AfuAOCXd
Phymatodocis nordstedtiana		scaffold-RPQV-2035128-Phymatodocis_nordstedtiana	PnoCuAOζ2		Achatina fulica		Afu002223	AfuAOCXb
Staurastrum sebaldi	2	scaffold-ISHC-2005965-Staurastrum_sebaldi	SseCuAOζ2		Achatina fulica		Afu019614	AfuAOCXe
Staurastrum sebaldi		scaffold-ISHC-2046317-Staurastrum_sebaldi	SseCuAOζ1		Achatina fulica		Afu019615	AfuAOCXf
Staurodesmus convergens	2	scaffold-WCQU-2005408-Staurodesmus_convergens	ScoCuAOζ1		Achatina fulica		Afu021604	AfuAOCXg
Staurodesmus convergens		scaffold-WCQU-2014354-Staurodesmus_convergens	ScoCuAOζ2		Achatina fulica		Afu021605	AfuAOCXh
Staurodesmus omearii	2	scaffold-RPRU-2011509-Staurodesmus_omearii	SomCuAOζ2		Amphioctopus fangsiao	3	EVM0015683.1	AfaAOCXa
Staurodesmus omearii		scaffold-RPRU-2043005-Staurodesmus_omearii	SomCuAOζ1		Amphioctopus fangsiao		EVM0001335.1	AfaAOCXb
Odontoschisma prostratum	3	scaffold-YBQN-2127989-Odontoschisma_prostratum			Amphioctopus fangsiao		EVM0015961.1	AfaAOCXc
Odontoschisma prostratum		scaffold-YBQN-2129218-Odontoschisma_prostratum			Amusium japonicum	4	AJ083830.1	AjaAOCXb
Odontoschisma prostratum		scaffold-YBQN-2129901-Odontoschisma_prostratum	OprCuAOζ		Amusium japonicum		AJ090820.1	AjaAOCXa
Conocephalum conicum	3	scaffold-ILBQ-2004640-Conocephalum_conicum			Amusium japonicum		AJ177460.1	AjaAOCXc
Conocephalum conicum		scaffold-ILBQ-2004641-Conocephalum_conicum			Amusium japonicum		AJ177450.1	AjaAOCXd
Conocephalum conicum		scaffold-ILBQ-2047454-Conocephalum_conicum	CcoCuAOζ		Amusium pleuronectes	5	Apl031520.1	AplAOCXb
Bazzania trilobata	2	scaffold-WZYK-2018857-Bazzania_trilobata	BtrCuAOζ		Amusium pleuronectes		Apl135150.1	AplAOCXa
Bazzania trilobata		scaffold-WZYK-2018339-Bazzania_trilobata			Amusium pleuronectes		Apl223060.1	AplAOCXc
Lunularia cruciata	4	scaffold-TXVB-2005306-Lunularia_cruciata	LucCuAOζ1		Amusium pleuronectes		Apl229330.1	AplAOCXd
Lunularia cruciata		scaffold-TXVB-2005307-Lunularia_cruciata	LucCuAOζ2		Amusium pleuronectes		Apl229340.1	AplAOCXe
Lunularia cruciata		scaffold-TXVB-2005872-Lunularia_cruciata			Architeuthis dux	1	pred2_09299.1	AduAOCX
Lunularia cruciata		scaffold-TXVB-2013639-Lunularia_cruciata			Argopecten irradians	7	evm.model.Contig848.14	AirAOCXc
Marchantia emarginata	1	scaffold-TFYI-2004985-Marchantia_emarginata	MemCuAOζ		Argopecten irradians		evm.model.Contig848.16	AirAOCXd
Marchantia polymorpha	3	Mapoly0002s0179.1	MpoCuAOζ		Argopecten irradians		evm.model.Contig1049.18	AirAOCXa
Marchantia polymorpha		Mapoly0257s0001.1			Argopecten irradians		evm.model.Contig624.14	AirAOCXb
Marchantia polymorpha		Mapoly0257s0003.1			Argopecten irradians		evm.model.Contig624.18	AirAOCXg
Metzgeria crassipilis	2	scaffold-NRWZ-2013530-Metzgeria_crassipilis	McrCuAOζ		Argopecten irradians		evm.model.Contig624.24	AirAOCXe
Metzgeria crassipilis		scaffold-NRWZ-2095466-Metzgeria_crassipilis			Argopecten irradians		evm.model.Contig624.19	AirAOCXf
Monoclea gottschei	3	scaffold-TFDQ-2014748-Monoclea_gottschei			Chaetoderma sp	2	WZF220530.1	CspAOCXa
Monoclea gottschei		scaffold-TFDQ-2014768-Monoclea_gottschei			Chaetoderma sp		WZF076560.1	CspAOCXb
Monoclea gottschei		scaffold-TFDQ-2123387-Monoclea_gottschei			Euprymna scolopes	2	g14002.t1	EscAOCXa
Pallavicinia lyellii	3	scaffold-YFGP-2011612-Pallavicinia_lyellii	PlyCuAOζ2		Euprymna scolopes		g14005.t1	EscAOCXb
Pallavicinia lyellii		scaffold-YFGP-2011613-Pallavicinia_lyellii	PlyCuAOζ1		Octopus bimaculoides	2	XP_052834321.1	ObiAOCXa
Pallavicinia lyellii		scaffold-YFGP-2108003-Pallavicinia_lyellii			Octopus bimaculoides		XP_014772217.1	ObiAOCXb
Noteroclada confluens	3	scaffold-YPSN-2019110-Noteroclada_confluens			Pictodentalium vernedei	5	Pve_chr06g00451.1	PveAOCXe
Noteroclada confluens		scaffold-YPSN-2019255-Noteroclada_confluens			Pictodentalium vernedei		Pve_chr06g00452.1	PveAOCXd
Noteroclada confluens		scaffold-YPSN-2228199-Noteroclada_confluens			Pictodentalium vernedei		Pve_chr06g01206.1	PveAOCXb
Pellia neesiana	4	scaffold-JHFI-2016538-Pellia_neesiana			Pictodentalium vernedei		Pve_chr06g02349.1	PveAOCXc
Pellia neesiana		scaffold-JHFI-2111541-Pellia_neesiana			Pictodentalium vernedei		Pve_chr08g01165.1	PveAOCXa
Pellia neesiana		scaffold-JHFI-2111731-Pellia_neesiana			Branchiostoma floridae	3	XP_035679963.1	BflAOCXa
Pellia neesiana		scaffold-JHFI-2114146-Pellia_neesiana	PneCuAPζ		Branchiostoma floridae		XP_035680218.1	BflAOCXb
Porella navicularis	2	scaffold-KRUQ-2012420-Porella_navicularis	PnaCuAOζ		Branchiostoma floridae		XP_035679391.1	BflAOCXc
Porella navicularis		scaffold-KRUQ-2113576-Porella_navicularis			Bufo gargarizans	5	XP_044152632.1	BgaAOC3
Ptilidium pulcherrimum	2	scaffold-HPXA-2010931-Ptilidium_pulcherrimum	PpuCuAOζ		Bufo gargarizans		XP_044150912.1	BgaAOC1a
Ptilidium pulcherrimum		scaffold-HPXA-2136866-Ptilidium_pulcherrimum			Bufo gargarizans		XP_044151100.1	BgaAOC1b
Radula lindenbergiana	5	scaffold-BNCU-2002170-Radula_lindenbergiana	RliCUAOζ1		Bufo gargarizans		XP_044154758.1	BgaAOC2a
Radula lindenbergiana		scaffold-BNCU-2002171-Radula_lindenbergiana	RliCUAOζ2		Bufo gargarizans		XP_044154183.1	BgaAOC2b
Radula lindenbergiana		scaffold-BNCU-2019209-Radula_lindenbergiana			Nanorana parkeri	3	XP_018419988.1	NpaAOC2
Radula lindenbergiana		scaffold-BNCU-2086112-Radula_lindenbergiana			Nanorana parkeri		XP_018430572.1	NpaAOC1
Radula lindenbergiana		scaffold-BNCU-2086840-Radula_lindenbergiana			Nanorana parkeri		XP_018419990.1	NpaAOC3
Ricciocarpos natans	1	scaffold-WJLO-2009069-Ricciocarpos_natans	RnaCuAOζ		Rhinatrema bivittatum	3	XP_029429692.1	RbiAOC3
Barbilophozia barbata	2	scaffold-OFTV-2005133-Barbilophozia_barbata	BbaCuAOζ		Rhinatrema bivittatum		XP_029443840.1	RbiAOC1a
Barbilophozia barbata		scaffold-OFTV-2009157-Barbilophozia_barbata			Rhinatrema bivittatum		XP_029443842.1	RbiAOC1b
Sphaerocarpos texanus	1	scaffold-HERT-2008335-Sphaerocarpos_texanus	SteCuAOζ		Xenopus laevis	6	XP_041422744.1	XlaAOC1b
Andreaea rupestris	4	scaffold-WOGB-2006851-Andreaea_rupestris			Xenopus laevis		XP_041422743.1	XlaAOC1c
Andreaea rupestris		scaffold-WOGB-2013760-Andreaea_rupestris	AnrCuAoζ1		Xenopus laevis		XP_041431602.1	XlaAOC3a
Andreaea rupestris		scaffold-WOGB-2014721-Andreaea_rupestris	AnrCuAoζ2		Xenopus laevis		XP_018079663.1	XlaAOC1a
Andreaea rupestris		scaffold-WOGB-2014722-Andreaea_rupestris	AnrCuAoζ3		Xenopus laevis		XP_018093847.1	XlaAOC3b
Physcomitrella patens	6	PNR28516.1	PhpCuAOζ3		Xenopus laevis		XP_018092496.1	XlaAOC3c
Physcomitrella patens		PNR32634.1			Xenopus tropicalis	3	NP_001025584.1	XtrAOC3
Physcomitrella patens		PNR32828.1	PhpCuAOζ5		Xenopus tropicalis		XP_002943062.2	XtrAOC1
Physcomitrella patens		PNR35838.1	PhpCuAOζ1		Xenopus tropicalis		XP_031750466.1	XtrAOC2
Physcomitrella patens		PNR41106.1	PhpCuAOζ2		Acanthisitta chloris	1	XP_009079852.1	AchAOC2
Physcomitrella patens		PNR49677.1	PhpCuAOζ4		Anas platyrhynchos	2	XP_038024682.1	AplAOC2b
Sphagnum fallax	3	KAH8955740.1	SfaCuAOζ1		Anas platyrhynchos		XP_038024683.1	AplAOC2a
Sphagnum fallax		KAH8942636.1	SfaCuAOζ2		Anser cygnoides domesticus	2	XP_013055218.1	AcdAOC2
Sphagnum fallax		KAH8935841.1			Anser cygnoides domesticus		XP_013055219.1	AcdAOC2b
Sphagnum magellanicum	3	KAH9556100.1	SmaCuAoζ1		Antrostomus carolinensis	1	XP_028942957.1	AcaAOC2
Sphagnum magellanicum		KAH9542395.1	SmaCuAoζ2		Apaloderma vittatum	1	XP_009871859.1	AviAOC2
Sphagnum magellanicum		KAH9535336.1			Aphelocoma coerulescens	1	NWY20533.1	AcoAOC2
Sphagnum recurvum	3	scaffold-UHLI-2005467-Sphagnum_recurvum	SreCuAOζ2		Aptenodytes forsteri	4	XP_019326669.1	AfoAOC1
Sphagnum recurvum		scaffold-UHLI-2005468-Sphagnum_recurvum	SreCuAOζ1		Aptenodytes forsteri		XP_019328471.1	AfoAOC2a
Sphagnum recurvum		scaffold-UHLI-2094581-Sphagnum_recurvum			Aptenodytes forsteri		XP_019328546.1	AfoAOC2b
Takakia lepidozioides	1	scaffold-SKQD-2079988-Takakia_lepidozioides	TleCuAOζ		Aptenodytes forsteri		XP_009281707.1	AfoAOC2c
Tetraphis pellucida	3	scaffold-HVBQ-2130748-Tetraphis_pellucida			Apteryx rowi	3	XP_025927099.1	AroAOC2b
Tetraphis pellucida		scaffold-HVBQ-2132352-Tetraphis_pellucida	TpeCuAOζ1		Apteryx rowi		XP_025927102.1	AroAOC2a
Tetraphis pellucida		scaffold-HVBQ-2132401-Tetraphis_pellucida	TpeCuAOζ2		Apteryx rowi		XP_025937450.1	AroAOC1
Timmia austriaca	4	scaffold-ZQRI-2008696-Timmia_austriaca	TauCuAOζ2		Athene cunicularia	2	XP_026699704.1	AcuAOC1
Timmia austriaca		scaffold-ZQRI-2008697-Timmia_austriaca	TauCuAOζ1		Athene cunicularia		XP_026720570.1	AcuAOC2
Timmia austriaca		scaffold-ZQRI-2008698-Timmia_austriaca	TauCuAOζ3		Aythya fuligula	3	XP_032058401.1	AfuAOC2a
Timmia austriaca		scaffold-ZQRI-2067692-Timmia_austriaca			Aythya fuligula		XP_032039044.1	AfuAOC1
Anthoceros agrestis	1	scaffold-BSNI-2010422-Anthoceros_agrestis-B	AagCuAOζ		Aythya fuligula		XP_032058873.1	AfuAOC2b
Megaceros flagellaris	2	scaffold-UCRN-2008031-Megaceros_flagellaris	MflCuAOζ1		Gallus gallus	2	XP_004948681.1	GgaAOC2
Megaceros flagellaris		scaffold-UCRN-2008032-Megaceros_flagellaris	MflCuAOζ2		Gallus gallus		XP_015136639.3	GgaAOC1
Nothoceros vincentianus	1	scaffold-TCBC-2020843-Nothoceros_vincentianus	NviCuAOζ		Acipenser ruthenus	1	XP_033915170.2	AruAOC1
Phaeomegaceros coriaceus	1	scaffold-AKXB-2068417-Phaeomegaceros_coriaceus	PcoCuAOζ		Anguilla anguilla	2	XP_035271394.1	AanAOC1
Leiosporoceros dussii	1	scaffold-ANON-2008589-Leiosporoceros_dussii-B	LduCuAOζ		Anguilla anguilla		XP_035254424.1	AanAOC2
Paraphymatoceros hallii	1	scaffold-FAJB-2010622-Paraphymatoceros_hallii	PahCuAOζ		Danio rerio	2	NP_001071066.1	DreAOC1
Phaeoceros carolinianus	2	scaffold-RXRQ-2025011-Phaeoceros_carolinianus-sporophyte	PhcCuAOζ1		Danio rerio		NP_001013573.3	DreAOC2
Phaeoceros carolinianus		scaffold-RXRQ-2025012-Phaeoceros_carolinianus-sporophyte	PhcCuAOζ2		Erpetoichthys calabaricus	2	XP_028660137.1	ErcAOC1
Ceratopteris richardii	3	Ceric.02G095800.1	CriCuAOζ2		Erpetoichthys calabaricus		XP_028675634.1	ErcAOC2
Ceratopteris richardii		Ceric.03G019200.1			Larimichthys crocea	2	XP_010740008.3	LcrAOC1
Ceratopteris richardii		Ceric.09G092000.1	CriCuAOζ1		Larimichthys crocea		XP_010739487.2	LcrAOC2
Diphasiastrum complanatum	6	KAJ7569207.1	DcoCuAOζ2		Lepisosteus oculatus	2	XP_006634280.1	LocAOC1
Diphasiastrum complanatum		KAJ7562676.1			Lepisosteus oculatus		XP_015217386.1	LocAOC2
Diphasiastrum complanatum		KAJ7558794.1	DcoCuAOζ1		Megalops cyprinoides	2	XP_036378263.1	McyAOC1
Diphasiastrum complanatum		KAJ7538366.1	DcoCuAOζ3		Megalops cyprinoides		XP_036408887.1	McyAOC2
Diphasiastrum complanatum		KAJ7530198.1	DcoCuAOζ5		Morone saxatilis	3	XP_035515268.1	MsaAOC1
Diphasiastrum complanatum		KAJ7212762.1	DcoCuAOζ4		Morone saxatilis		XP_035510724.1	MsaAOC2b
Huperzia squarrosa	4	scaffold-GAON-2007133-Huperzia_squarrosa	HsqCuAOζ3		Morone saxatilis		XP_035511298.1	MsaAOC2a
Huperzia squarrosa		scaffold-GAON-2007134-Huperzia_squarrosa	HsqCuAOζ2		Paramormyrops kingsleyae	2	XP_023660227.1	PkiAOC1
Huperzia squarrosa		scaffold-GAON-2007135-Huperzia_squarrosa	HsqCuAOζ1		Paramormyrops kingsleyae		XP_023670046.1	PkiAOC2
Huperzia squarrosa		scaffold-GAON-2011909-Huperzia_squarrosa			Takifugu rubripes	2	XP_003979043.1	TruAOC1
Lycopodium annotinum	4	scaffold-ENQF-2010828-Lycopodium_annotinum			Takifugu rubripes		XP_003964455.3	TruAOC2
Lycopodium annotinum		scaffold-ENQF-2081221-Lycopodium_annotinum	LanCuAOζ1		Ailuropoda melanoleuca	3	XP_034495774.1	AmeAOC2
Lycopodium annotinum		scaffold-ENQF-2084306-Lycopodium_annotinum	LanCuAOζ2		Ailuropoda melanoleuca		XP_002915543.1	AmeAOC1
Lycopodium annotinum		scaffold-ENQF-2084635-Lycopodium_annotinum			Ailuropoda melanoleuca		XP_034495775.1	AmeAOC4
Selaginella kraussiana	2	scaffold-ZFGK-2007325-Selaginella_kraussiana	SkrCuAOζ1		Aotus nancymaae	4	XP_012298667.1	AnaAOC1
Selaginella kraussiana		scaffold-ZFGK-2007326-Selaginella_kraussiana	SkrCuAOζ2		Aotus nancymaae		XP_021529346.1	AnaAOC4
Selaginella moellendorffii	4	EFJ13052	SmoCuAOζ1		Aotus nancymaae		XP_012299351.1	AnaAOC3
Selaginella moellendorffii		EFJ19345	SmoCuAOζ3		Aotus nancymaae		XP_012299356.1	AnaAOC2
Selaginella moellendorffii		EFJ21207	SmoCuAOζ4		Bos indicus	7	XP_019814881.1	BinAOC1
Selaginella moellendorffii		EFJ14061	SmoCuAOζ2		Bos indicus		XP_019836467.1	BinAOC2b
Selaginella selaginoides	1	scaffold-KUXM-2003111-Selaginella_selaginoides	SesCuAOζ		Bos indicus		XP_019836032.1	BinAOC4a
Selaginella willdenowii	1	scaffold-KJYC-2012505-Selaginella_willdenowii	SwiCuAOζ		Bos indicus		XP_019836446.1	BinAOC3
Agathis robusta	3	scaffold-MIXZ-2000115-Agathis_robusta			Bos indicus		XP_019835891.1	BinAOC2a
Agathis robusta		scaffold-MIXZ-2000118-Agathis_robusta			Bos indicus		XP_019836442.1	BinAOC4c
Agathis robusta		scaffold-MIXZ-2073961-Agathis_robusta			Bos indicus		XP_019836443.1	BinAOC4b
Amentotaxus argotaenia	4	scaffold-IAJW-2003098-Amentotaxus_argotaenia			Bos taurus	5	NP_001029533.1	BtaAOC1
Amentotaxus argotaenia		scaffold-IAJW-2004154-Amentotaxus_argotaenia			Bos taurus		XP_024835329.1	BtaAOC3
Amentotaxus argotaenia		scaffold-IAJW-2004155-Amentotaxus_argotaenia			Bos taurus		NP_001124236.1	BtaAOC4b
Amentotaxus argotaenia		scaffold-IAJW-2021430-Amentotaxus_argotaenia			Bos taurus		XP_010814606.1	BtaAOC4a
Sequoiadendron giganteum	7	SEGI_16219			Bos taurus		NP_001193790.1	BtaAOC2
Sequoiadendron giganteum		SEGI_26142			Callithrix jacchus	4	XP_008994918.1	CjaAOC4
Sequoiadendron giganteum		SEGI_28871	SgiCuAOζ		Callithrix jacchus		XP_002751888.3	CjaAOC1
Sequoiadendron giganteum		SEGI_30452			Callithrix jacchus		XP_002748050.5	CjaAOC3
Sequoiadendron giganteum		SEGI_30732			Callithrix jacchus		XP_035157396.1	CjaAOC2
Sequoiadendron giganteum		SEGI_33913			Camelus ferus	4	XP_006190584.2	CfeAOC1
Sequoiadendron giganteum		SEGI_35637			Camelus ferus		XP_032313145.1	CfeAOC3a
Thuja plicata	4	Thupl.29379120s0023.1			Camelus ferus		XP_032313147.1	CfeAOC3b
Thuja plicata		Thupl.29380718s0002.1	TplCuAOζ		Camelus ferus		XP_006175226.1	CfeAOC2
Thuja plicata		Thupl.29381520s0001.1			Capra hircus	7	XP_005693927.2	ChiAOC3
Thuja plicata		Thupl.29381520s0002.1			Capra hircus		XP_005679710.1	ChiAOC1
Ginkgo biloba	7	GWHPBAVD001060	GbiCuAOζ1		Capra hircus		XP_017920640.1	ChiAOC4d
Ginkgo biloba		GWHPBAVD016841			Capra hircus		XP_017920642.1	ChiAOC4b
Ginkgo biloba		GWHPBAVD016844			Capra hircus		XP_017920636.1	ChiAOC4a
Ginkgo biloba		GWHPBAVD018064	GbiCuAOζ3		Capra hircus		XP_005693929.2	ChiAOC2
Ginkgo biloba		GWHPBAVD023908	GbiCuAOζ2		Capra hircus		XP_017920638.1	ChiAOC4c
Ginkgo biloba		GWHPBAVD026749			Castor canadensis	3	XP_020031973.1	CcaAOC1
Ginkgo biloba		GWHPBAVD026750			Castor canadensis		XP_020020780.1	CcaAOC3
Gnetum montanum	5	TnS000044503t01			Castor canadensis		XP_020020776.1	CcaAOC2
Gnetum montanum		TnS000895889t06	GmoCuAOζ2		Cavia porcellus	3	XP_013007715.1	CpoAOC1
Gnetum montanum		TnS000850431t04			Cavia porcellus		XP_003467052.1	CpoAOC3a
Gnetum montanum		TnS000902243t01			Cavia porcellus		XP_013005140.2	CpoAOC3b
Gnetum montanum		TnS000190241t01	GmoCuAOζ1		Delphinapterus leucas	4	XP_030618003.1	DleAOC3a
Picea abies	4	MA_17966g0010			Delphinapterus leucas		XP_022413699.1	DleAOC3b
Picea abies		MA_18326g0010			Delphinapterus leucas		XP_022413725.1	DleAOC2
Picea abies		MA_17966g0020			Delphinapterus leucas		XP_022444881.1	DleAOC1
Picea abies		MA_62451g0010			Eptesicus fuscus	4	XP_008156997.2	EfuAOC1
Pinus radiata	3	scaffold-DZQM-2008672-Pinus_radiata			Eptesicus fuscus		XP_008147544.2	EfuAOC2
Pinus radiata		scaffold-DZQM-2013155-Pinus_radiata			Eptesicus fuscus		XP_008147543.2	EfuAOC4a
Pinus radiata		scaffold-DZQM-2013441-Pinus_radiata			Eptesicus fuscus		XP_008147542.3	EfuAOC4b
Pinus taeda	7	PITA_01503			Equus asinus	4	XP_014684501.1	EasAOC1
Pinus taeda		PITA_03869			Equus asinus		XP_044602122.1	EasAOC3
Pinus taeda		PITA_30364			Equus asinus		XP_014689388.2	EasAOC4
Pinus taeda		PITA_47471			Equus asinus		XP_014689139.2	EasAOC2
Pinus taeda		PITA_48262			Equus caballus	4	XP_001495039.3	EcaAOC1
Pinus taeda		PITA_49305			Equus caballus		XP_001496318.1	EcaAOC3
Pinus taeda		PITA_49957			Equus caballus		XP_014595504.1	EcaAOC4
Podocarpus coriaceus	1	scaffold-SCEB-2055285-Podocarpus_coriaceus	PocCuAOζ		Equus caballus		XP_003362595.2	EcaAOC2
Sciadopitys verticillata	3	scaffold-YFZK-2008239-Sciadopitys_verticillata			Eumetopias jubatus	2	XP_027945086.1	EjuAOC1
Sciadopitys verticillata		scaffold-YFZK-2009852-Sciadopitys_verticillata	SveCuAOζ		Eumetopias jubatus		XP_027949759.1	EjuAOC2
Sciadopitys verticillata		scaffold-YFZK-2045156-Sciadopitys_verticillata			Felis catus	3	XP_019681568.1	FcaAOC1
Stangeria eriopus	5	scaffold-KAWQ-2008426-Stangeria_eriopus	SerCuAOζ3		Felis catus		XP_011287427.3	FcaAOC4
Stangeria eriopus		scaffold-KAWQ-2008567-Stangeria_eriopus			Felis catus		XP_003996960.1	FcaAOC2
Stangeria eriopus		scaffold-KAWQ-2009279-Stangeria_eriopus	SerCuAOζ2		Gorilla gorilla	4	XP_004046532.2	GgoAOC1
Stangeria eriopus		scaffold-KAWQ-2011158-Stangeria_eriopus	SerCuAOζ1		Gorilla gorilla		XP_004041681.1	GgoAOC3
Stangeria eriopus		scaffold-KAWQ-2056906-Stangeria_eriopus			Gorilla gorilla		XP_018882464.3	GgoAOC4
Taxus cuspidata	3	scaffold-ZYAX-2014505-Taxus_cuspidata			Gorilla gorilla		XP_004041684.4	GgoAOC2
Taxus cuspidata		scaffold-ZYAX-2014555-Taxus_cuspidata			Homo sapiens	3	NP_033720.2	HsaAOC2
Taxus cuspidata		scaffold-ZYAX-2074627-Taxus_cuspidata	TcuCuAOζ		Homo sapiens		XP_011523721.1	HsaAOC3
Welwitschia mirabilis	1	scaffold-TOXE-2009789-Welwitschia_mirabilis			Homo sapiens		XP_016867434.1	HsaAOC1
Encephalartos barteri	4	scaffold-GNQG-2004786-Encephalartos_barteri	EbaCuAOζ2		Macaca mulatta	4	XP_001112259.2	MmuAOC3
Encephalartos barteri		scaffold-GNQG-2004787-Encephalartos_barteri	EbaCuAOζ3		Macaca mulatta		XP_002800533.1	MmuAOC2
Encephalartos barteri		scaffold-GNQG-2007431-Encephalartos_barteri	EbaCuAOζ1		Macaca mulatta		XP_014975284.1	MmuAOC4
Encephalartos barteri		scaffold-GNQG-2087072-Encephalartos_barteri			Macaca mulatta		XP_014990764.1	MmuAOC1
Euryale ferox	3	GWHPBFHH009916			Manis pentadactyla	4	XP_036755576.2	MpeAOC1
Euryale ferox		GWHPBFHH012374	EfeCuAOζ1		Manis pentadactyla		XP_057357502.1	MpeAOC4a
Euryale ferox		GWHPBFHH034505	EfeCuAOζ2		Manis pentadactyla		XP_036738756.2	MpeAOC2
Nymphaea colorata	2	XP_031480060.1	NcoCuAOζ1		Manis pentadactyla		XP_036738759.2	MpeAOC4b
Nymphaea colorata		XP_031490374.1			Mus musculus	6	NP_083914.2	MumAOC1a
Amborella trichopoda	1	ERN19283			Mus musculus		NP_033805.1	MumAOC3
Annona muricata	2	scaffold-YZRI-2015921-Annona_muricata	AmuCuAOζ		Mus musculus		NP_849263.1	MumAOC2
Annona muricata		scaffold-YZRI-2092249-Annona_muricata	AmuCuAOδ		Mus musculus		NP_001074742.2	MumAOC1b
Uvaria microcarpa	1	scaffold-PSJT-2003562-Uvaria_microcarpa	UmiCuAOζ		Mus musculus		NP_001025158.1	MumAOC1c
Aristolochia elegans	2	scaffold-PAWA-2012766-Aristolochia_elegans	AelCuAOβ		Mus musculus		NP_766476.2	MumAOC1d
Aristolochia elegans		scaffold-PAWA-2012897-Aristolochia_elegans	AelCuAOδ		Mustela erminea	3	XP_032161619.1	MerAOC1
Laurelia sempervirens	3	scaffold-WAIL-2004930-Laurelia_sempervirens	LseCuAOζ		Mustela erminea		XP_032176136.1	MerAOC4
Laurelia sempervirens		scaffold-WAIL-2012358-Laurelia_sempervirens	LseCuAOδ		Mustela erminea		XP_032176144.1	MerAOC2
Laurelia sempervirens		scaffold-WAIL-2070895-Laurelia_sempervirens	LseCuAOγ		Pan troglodytes	4	XP_016813922.2	PtrAOC1
Calycanthus floridus	4	scaffold-FALI-2013277-Calycanthus_floridus	CflCuAOδ1		Pan troglodytes		XP_511524.5	PtrAOC3
Calycanthus floridus		scaffold-FALI-2013278-Calycanthus_floridus	CflCuAOδ2		Pan troglodytes		XP_016787244.2	PtrAOC4
Calycanthus floridus		scaffold-FALI-2013845-Calycanthus_floridus	CflCuAOζ		Pan troglodytes		XP_016787252.3	PtrAOC2
Calycanthus floridus		scaffold-FALI-2022816-Calycanthus_floridus	CflCuAOγ		Panthera pardus	4	XP_019280306.2	PpaAOC1
Idiospermum australiense	4	scaffold-WPHN-2006956-Idiospermum_australiense	IauCuAOγ1		Panthera pardus		XP_019290953.1	PpaAOC4b
Idiospermum australiense		scaffold-WPHN-2006957-Idiospermum_australiense	IauCuAOγ2		Panthera pardus		XP_053748901.1	PpaAOC4a
Idiospermum australiense		scaffold-WPHN-2013288-Idiospermum_australiense	IauCuAOδ		Panthera pardus		XP_019290956.1	PpaAOC2
Idiospermum australiense		scaffold-WPHN-2056141-Idiospermum_australiense	IauCuAOζ		Panthera tigris altaica	4	XP_007087578.1	PtaAOC1
Gomortega keule	3	scaffold-MAQO-2014665-Gomortega_keule	GkeCuAOδ		Panthera tigris altaica		XP_015395515.1	PtaAOC2
Gomortega keule		scaffold-MAQO-2026736-Gomortega_keule	GkeCuAOα		Panthera tigris altaica		XP_007087784.1	PtaAOC4a
Gomortega keule		scaffold-MAQO-2027222-Gomortega_keule	GkeCuAOζ		Panthera tigris altaica		XP_015395503.1	PtaAOC4b
Gyrocarpus americanus	2	scaffold-BSVG-2014644-Gyrocarpus_americanus	GamCuAOγ		Physeter catodon	4	XP_007126714.2	PcaAOC1
Gyrocarpus americanus		scaffold-BSVG-2079417-Gyrocarpus_americanus	GamCuAOδ		Physeter catodon		XP_023986230.1	PcaAOC3b
Cinnamomum camphora	2	scaffold-BCGB-2010129-Cinnamomum_camphora	CicCuAOζ		Physeter catodon		XP_054946295.1	PcaAOC2
Cinnamomum camphora		scaffold-BCGB-2010971-Cinnamomum_camphora	CicCuAOδ		Physeter catodon		XP_054945775.1	PcaAOC3a
Lindera benzoin	1	scaffold-KAYP-2005447-Lindera_benzoin	LbeCuAOδ		Rattus norvegicus	5	NP_075224.2	RnoAOC1a
Persea borbonia	2	scaffold-WIGA-2008183-Persea_borbonia	PboCuAOγ		Rattus norvegicus		NP_113770.2	RnoAOC3
Persea borbonia		scaffold-WIGA-2100250-Persea_borbonia	PboCuAOδ		Rattus norvegicus		XP_006236524.1	RnoAOC1b
Sassafras albidum	2	scaffold-ABSS-2017660-Sassafras_albidum	SblCuAOδ		Rattus norvegicus		NP_954703.1	RnoAOC1d
Sassafras albidum		scaffold-ABSS-2074747-Sassafras_albidum	SblCuAOζ		Rattus norvegicus		NP_954526.1	RnoAOC1c
Michelia maudiae	3	scaffold-XQWC-2006753-Michelia_maudiae	MmaCuAOγ		Sus scrofa	4	XP_003134601.1	SscAOC1
Michelia maudiae		scaffold-XQWC-2163655-Michelia_maudiae	MmaCuAOδ		Sus scrofa		XP_020922632.1	SscAOC3a
Michelia maudiae		scaffold-XQWC-2163861-Michelia_maudiae	MmaCuAOζ		Sus scrofa		XP_020922633.1	SscAOC3b
Peperomia fraseri	2	scaffold-XSZI-2008128-Peperomia_fraseri	PfrCuAOδ		Sus scrofa		XP_003131441.2	SscAOC2
Peperomia fraseri		scaffold-XSZI-2011394-Peperomia_fraseri	PfrCuAOβ		Vicugna pacos	2	XP_031529604.1	VpaAOC1
Elaeis guineensis	3	XP_010935528.1			Vicugna pacos		XP_031541369.1	VpaAOC3
Elaeis guineensis		XP_010923394.2			Alligator mississippiensis	4	XP_006266420.1	AmiAOC3
Elaeis guineensis		XP_010907652.1	ElgCuAOζ		Alligator mississippiensis		XP_006276438.1	AmiAOCX
Dioscorea cayenensis	8	XP_039129060.1	DicCuAOγ1		Alligator mississippiensis		XP_019355720.1	AmiAOC2
Dioscorea cayenensis		XP_039121943.1	DicCuAOδ		Alligator mississippiensis		XP_059585262.1	AmiAOC1
Dioscorea cayenensis		XP_039126377.1	DicCuAOζ2		Alligator sinensis	5	XP_006021005.1	AsiAOC3
Dioscorea cayenensis		XP_039133455.1	DicCuAOζ1		Alligator sinensis		XP_006028111.1	AsiAOCXb
Dioscorea cayenensis		XP_039140232.1			Alligator sinensis		XP_025056492.1	AsiAOCXa
Dioscorea cayenensis		XP_039140384.1			Alligator sinensis		XP_014381972.1	AsiAOC1
Dioscorea cayenensis		XP_039140231.1			Alligator sinensis		XP_025056523.1	AsiAOC2
Dioscorea cayenensis		XP_039120834.1	DicCuAOγ2		Anolis carolinensis	4	XP_062830404.1	AcaAOCXa
Musa acuminata	8	XP_009411535.1	MacCuAOγ		Anolis carolinensis		XP_062814180.1	AcaAOC3
Musa acuminata		XP_009403621.1	MacCuAOζ1		Anolis carolinensis		XP_003222540.1	AcaAOCXb
Musa acuminata		XP_009404245.1	MacCuAOζ2		Anolis carolinensis		XP_008121261.3	AcaAOC1
Musa acuminata		XP_009412472.1			Chelonia mydas	2	XP_037747513.1	CmyAOC1
Musa acuminata		XP_009413330.1			Chelonia mydas		XP_007054804.3	CmyAOC3
Musa acuminata		XP_009413786.1	MacCuAOδ		Chelonoidis abingdonii	3	XP_032628629.1	CabAOC3a
Musa acuminata		XP_009417163.1			Chelonoidis abingdonii		XP_032628630.1	CabAOC3b
Musa acuminata		XP_009379966.1	MacCuAOζ3		Chelonoidis abingdonii		XP_032638784.1	CabAOC1
Apostasia shenzhenica	4	PKA57791.1	AshCuAOζ2		Chrysemys picta bellii	3	XP_023967143.2	CpbAOC3a
Apostasia shenzhenica		PKA54517.1	AshCuAOζ1		Chrysemys picta bellii		XP_005310113.2	CpbAOC2
Apostasia shenzhenica		PKA51128.1			Chrysemys picta bellii		XP_065433888.1	CpbAOC3b
Apostasia shenzhenica		PKA47705.1	AshCuAOδ		Lacerta agilis	5	XP_033025930.1	LagAOCXb
Dendrobium catenatum	8	XP_020677288.1	DecCuAOγ1		Lacerta agilis		XP_033020914.1	LagAOC1
Dendrobium catenatum		XP_020673064.2			Lacerta agilis		XP_033025926.1	LagAOC3
Dendrobium catenatum		XP_020689387.2			Lacerta agilis		XP_033004029.1	LagAOCXa
Dendrobium catenatum		XP_020672479.1			Lacerta agilis		XP_033024704.1	LagAOCXc
Dendrobium catenatum		XP_020706001.2	DecCuAOγ2		Mauremys reevesii	3	XP_039372314.1	MreAOC3a
Dendrobium catenatum		XP_020696594.1	DecCuAOζ2		Mauremys reevesii		XP_039372318.1	MreAOC3b
Dendrobium catenatum		XP_028555210.1	DecCuAOζ1		Mauremys reevesii		XP_039380118.1	MreAOC1
Dendrobium catenatum		XP_020678974.1	DecCuAOδ		Notechis scutatus	6	XP_026523963.1	NscAOCXa
Phalaenopsis equestris	5	XP_020575346.1			Notechis scutatus		XP_026522746.1	NscAOCXb
Phalaenopsis equestris		XP_020581681.1	PeqCuAOδ		Notechis scutatus		XP_026543418.1	NscAOCXd
Phalaenopsis equestris		XP_020585308.1	PeqCuAOζ		Notechis scutatus		XP_026543442.1	NscAOCXc
Phalaenopsis equestris		XP_020595112.1			Notechis scutatus		XP_026543440.1	NscAOC3
Phalaenopsis equestris		XP_020596372.1			Notechis scutatus		XP_026550279.1	NscAOC1
Ananas comosus	6	XP_020083919.1	AncCuAOδ		Pelodiscus sinensis	2	XP_006125757.1	PsiAOC3b
Ananas comosus		XP_020083920.1	AncCuAOγ		Pelodiscus sinensis		XP_014430383.1	PsiAOC3a
Ananas comosus		XP_020092306.1
Ananas comosus		XP_020091581.1
Ananas comosus		XP_020106923.1	AncCuAOζ
Ananas comosus		XP_020080694.1
Spirodela polyrhiza	1	Spipo13G0034100	SpCuAOζ/SpCuAO1
Typha latifolia	5	Tylat.03G037500.1.p
Typha latifolia		Tylat.03G094600.1.p	TlaCuAOδ1
Typha latifolia		Tylat.03G094700.1.p	TlaCuAOδ2
Typha latifolia		Tylat.09G032400.1.p	TlaCuAOζ1
Typha latifolia		Tylat.15G030300.1.p	TlaCuAOζ2
Brachypodium distachyon	3	XP_003581353.1	BdiCuAOζ
Brachypodium distachyon		XP_003581494.1	BdiCuAOδ
Brachypodium distachyon		XP_010229636.2
Oryza sativa	6	XP_015634990.1	OsaCuAOζ2
Oryza sativa		XP_015635842.1	OsaCuAOδ
Oryza sativa		XP_015641079.1
Oryza sativa		XP_015642114.2
Oryza sativa		XP_015646033.1
Oryza sativa		XP_025880494.1	OsaCuAOζ1
Panicum virgatum	10	XP_039773215.1	PviCuAOζ4
Panicum virgatum		XP_039790256.1	PviCuAOζ2
Panicum virgatum		XP_039793852.1
Panicum virgatum		XP_039796599.1
Panicum virgatum		XP_039796600.1
Panicum virgatum		XP_039820387.1	PviCuAOδ1
Panicum virgatum		XP_039821906.1	PviCuAOζ3
Panicum virgatum		XP_039831566.1
Panicum virgatum		XP_039838916.1	PviCuAOδ2
Panicum virgatum		XP_039847712.1	PviCuAOζ1
Setaria italica	4	XP_004952288.1	SitCuAOδ
Setaria italica		XP_004958095.1
Setaria italica		XP_004975956.1	SitCuAOζ2
Setaria italica		XP_012699613.1	SitCuAOζ1
Sorghum bicolor	6	XP_002446210.1	SbiCuAOδ
Sorghum bicolor		XP_002448036.1	SbiCUAOζ1
Sorghum bicolor		XP_002452575.1
Sorghum bicolor		XP_002460889.1
Sorghum bicolor		XP_021308632.1
Sorghum bicolor		XP_021309251.1	SbiCuAOζ2
Triticum aestivum	11	XP_044457879.1	TaeCuAOζ6
Triticum aestivum		XP_044321860.1	TaeCuAOδ1
Triticum aestivum		XP_044324853.1	TaeCuAOζ4
Triticum aestivum		XP_044330125.1	TaeCuAOδ2
Triticum aestivum		XP_044333057.1	TaeCuAOζ5
Triticum aestivum		XP_044362253.1
Triticum aestivum		XP_044371135.1
Triticum aestivum		XP_044376510.1
Triticum aestivum		XP_044406409.1	TaeCuAOζ1
Triticum aestivum		XP_044409412.1	TaeCuAOζ3
Triticum aestivum		XP_044419822.1	TaeCuAOζ2
Hordeum vulgare	4	XP_044964131.1	HvuCuAOδ
Hordeum vulgare		XP_044966856.1	HvuCuAOζ2
Hordeum vulgare		XP_044982724.1
Hordeum vulgare		XP_044953276.1	HvuCuAOζ1
Zea mays	3	NP_001349013.1	ZmaCuAOζ
Zea mays		NP_001145964.1
Zea mays		XP_008663089.1	ZmaCuAOδ
Eragrostis curvula	3	TVU29445.1	EcuCuAOζ2
Eragrostis curvula		TVU29444.1	EcuCuAOζ1
Eragrostis curvula		TVU15595.1	EcuCuAOζ3
Saccharum spontaneum	12	Sspon.02G0004710-1A
Saccharum spontaneum		Sspon.02G0004720-2B
Saccharum spontaneum		Sspon.02G0004720-3C
Saccharum spontaneum		Sspon.02G0004710-4D
Saccharum spontaneum		Sspon.05G0009020-1A	SspCuAOζ4
Saccharum spontaneum		Sspon.05G0009020-1P	SspCuAOζ2
Saccharum spontaneum		Sspon.05G0013460-1A	SspCuAOδ3
Saccharum spontaneum		Sspon.05G0009020-2B	SspCuAOζ3
Saccharum spontaneum		Sspon.05G0013460-2B	SspCuAOδ4
Saccharum spontaneum		Sspon.05G0013460-1P	SspCuAOδ1
Saccharum spontaneum		Sspon.05G0013460-3C	SspCuAOδ2
Saccharum spontaneum		Sspon.05G0009020-3D	SspCuAOζ1
Panicum hallii	6	Pahal.1G288900.1.p	PhaCuAOζ1
Panicum hallii		Pahal.2G074000.1.p
Panicum hallii		Pahal.2G351500.1.p	PhaCuAOζ3
Panicum hallii		Pahal.2G419500.1.p
Panicum hallii		Pahal.7G056300.1.p	PhaCuAOδ
Panicum hallii		Pahal.7G189400.1.p	PhaCuAOζ2
Aegilops tauschii	4	XP_020194269.1	AtaCuAOδ
Aegilops tauschii		XP_020185502.1	AtaCuAOζ2
Aegilops tauschii		XP_040243393.1
Aegilops tauschii		XP_040248439.1	AtaCuAOζ1
Triticum turgidum	8	VAH25682.1	TtuCuAOδ2
Triticum turgidum		VAH33336.1	TtuCuAOζ4
Triticum turgidum		VAH41485.1	TtuCuAOδ1
Triticum turgidum		VAH48739.1	TtuAOζ3
Triticum turgidum		VAH87299.1
Triticum turgidum		VAI09263.1
Triticum turgidum		VAI46492.1	TtuCuAOζ1
Triticum turgidum		VAI57975.1	TtuCuAOζ2
Phyllostachys edulis	5	PH02Gene18558.t1	PedCuAOζ1
Phyllostachys edulis		PH02Gene46940.t1
Phyllostachys edulis		PH02Gene04032.t1	PedCuAOζ3
Phyllostachys edulis		PH02Gene26282.t1	PedCuAOδ
Phyllostachys edulis		PH02Gene03291.t1	PedCuAOζ2
Bonia amplexicaulis	5	Bam022829.1	BamCuAOζ3
Bonia amplexicaulis		Bam014059.1	BamCuAOζ2
Bonia amplexicaulis		Bam022518.1	BamCuAOζ4
Bonia amplexicaulis		Bam005370.1
Bonia amplexicaulis		Bam010695.1	BamCuAOζ1
Guadua angustifolia	4	Gan006221	GanCuAOζ3
Guadua angustifolia		Gan007096	GanCuAOδ
Guadua angustifolia		Gan013193	GanCuAOζ2
Guadua angustifolia		Gan026491	GanCuAOζ1
Eleusine coracana	8	ELECO.r07.4BG0354440.1	EcoCuAOδ2
Eleusine coracana		ELECO.r07.4BG0344800.1	EcoCuAOζ2
Eleusine coracana		ELECO.r07.7AG0573670.1
Eleusine coracana		ELECO.r07.7AG0562390.1
Eleusine coracana		ELECO.r07.4AG0323880.1	EcoCuAOδ1
Eleusine coracana		ELECO.r07.4AG0313620.1	EcoCuAOζ1
Eleusine coracana		ELECO.r07.7BG0588850.1
Eleusine coracana		ELECO.r07.7BG0604960.1
Pharus latifolius	5	Phala.02G188700.1.p	PlaCuAOζ1
Pharus latifolius		Phala.05G079400.1.p
Pharus latifolius		Phala.05G079500.1.p
Pharus latifolius		Phala.06G038800.1.p	PlaCuAOδ
Pharus latifolius		Phala.06G136800.1.p	PlaCuAOζ2
Brachypodium arbuscula	4	Barbu.4G164200.1.p	BarCuAOζ1
Brachypodium arbuscula		Barbu.6G087300.1.p
Brachypodium arbuscula		Barbu.9G050100.1.p	BarCuAOδ
Brachypodium arbuscula		Barbu.9G132300.1.p	BarCuAOζ2
Kobresia littledalei	3	KAF3330159.1	KliCuAOζ
Kobresia littledalei		KAF3324956.1
Kobresia littledalei		KAF3323838.1	KliCuAOδ
Acorus americanus	5	Acora.03G055000.1	AamCuAOζ
Acorus americanus		Acora.08G052400.1	AamCuAOδ
Acorus americanus		Acora.08G052600.1	AmaCuAOγ
Acorus americanus		Acora.11G080300.1
Acorus americanus		Acora.12G127300.1
Actinidia chinensis	10	PSS28521.1	AccCuAOζ2
Actinidia chinensis		PSS26890.1	AccCuAOζ1
Actinidia chinensis		PSS11495.1	AccCuAOδ
Actinidia chinensis		PSS04084.1	AccCuAOγ
Actinidia chinensis		PSS01442.1	AccCuAOα1
Actinidia chinensis		PSR95890.1	AccCuAOζ4
Actinidia chinensis		PSR96713.1	AccCuAOζ3
Actinidia chinensis		PSR92695.1	AccCuAOβ1
Actinidia chinensis		PSR85364.1	AccCuAOβ2
Actinidia chinensis		PSR85365.1	AccCuAOα2
Beta vulgaris	7	XP_010666931.2	BevCuAOβ
Beta vulgaris		XP_010676213.2	BevCuAOδ1
Beta vulgaris		XP_010676217.2	BevCuAOδ2
Beta vulgaris		XP_010676221.2	BevCuAOδ3
Beta vulgaris		XP_010678856.2	BevCuAOζ
Beta vulgaris		XP_010682433.1	BveCuAOζ1
Beta vulgaris		XP_048500666.1	BevCuAOδ4
Daucus carota	5	XP_017219680.1	DcaCuAOζ2
Daucus carota		XP_017220848.1	DcaCuAOβ
Daucus carota		XP_017222952.1	DcaCuAOζ1
Daucus carota		XP_017235835.1	DcaCuAOδ
Daucus carota		XP_017253318.1	DcaCuAOγ
Helianthus annuus	7	XP_021994501.1	HanCuAOζ3
Helianthus annuus		XP_022002231.1	HanCuAOγ2
Helianthus annuus		XP_022002232.1	HanCuAOγ1
Helianthus annuus		XP_022002233.1	HanCuAOδ
Helianthus annuus		XP_022018287.1	HanCuAOζ4
Helianthus annuus		XP_022021550.1	HanCuAOζ1
Helianthus annuus		XP_022037944.1	HanCuAOζ2
Lactuca sativa	6	XP_023739359.1	LsaCuAOζ2
Lactuca sativa		XP_023743390.1	LsaCuAOζ1
Lactuca sativa		XP_023755257.1	LsaCuAOγ
Lactuca sativa		XP_023755267.1	LsaCuAOδ
Lactuca sativa		XP_023758582.1	LsaCuAOζ3
Lactuca sativa		XP_023765129.1	LsaCuAOβ
Aethionema arabicum	7	AA_scaffold1960_106	AarCuAOγ
Aethionema arabicum		AA_scaffold3337_39	AarCuAOβ
Aethionema arabicum		AA_scaffold4250_20	AarCuAOα1
Aethionema arabicum		AA_scaffold4250_21	AarCuAOα2
Aethionema arabicum		AA_scaffold4250_22	AarCuAOα3
Aethionema arabicum		AA_scaffold5131_18	AarCuAOδ
Aethionema arabicum		AA_scaffold5856_33	AarCuAOζ
Arabidopsis halleri	5	g17330.t1	AhaCuAOζ
Arabidopsis halleri		g20138.t1	AhaCuAOβ
Arabidopsis halleri		g27358.t1	AhaCuAOγ
Arabidopsis halleri		g27668.t1	AhaCuAOδ1
Arabidopsis halleri		g27670.t1	AhaCuAOδ2
Arabidopsis lyrata	3	AL4G41030.t1	AlyCuAOζ
Arabidopsis lyrata		AL6G47120.t1	AlyCuAOδ
Arabidopsis lyrata		AL7G40890.t1	AlyCuAOβ
Arabidopsis thaliana	8	AT2G42490.1	AtCuAOζ
Arabidopsis thaliana		AT1G31690.1	AtCuAOα2
Arabidopsis thaliana		AT4G12290.1	AtCuAOδ
Arabidopsis thaliana		AT1G62810.1	AtCuAOγ1
Arabidopsis thaliana		AT1G31710.1	AtCuAOα3
Arabidopsis thaliana		AT4G14940.1	AtCuAOβ
Arabidopsis thaliana		AT3G43670.1	AtCuAOγ2
Arabidopsis thaliana		AT1G31670.1	AtCuAOα1
Arabis alpina	5	Aa_G337580.t1	AalCuAOγ1
Arabis alpina		Aa_G35010.t1	AalCuAOδ
Arabis alpina		Aa_G357260.t1	AalCuAOγ2
Arabis alpina		Aa_G399290.t1	AalCuAOζ
Arabis alpina		Aa_G463090.t1	AalCuAOα
Barbarea vulgaris	7	maker-Contig144-snap-gene-0.56-mRNA-1	BvuCuAOβ
Barbarea vulgaris		maker-Contig1561-snap-gene-0.31-mRNA-1	BvuCuAOζ
Barbarea vulgaris		maker-Contig1563-snap-gene-0.14-mRNA-1	BvuCuAOδ
Barbarea vulgaris		maker-Contig1697-snap-gene-0.3-mRNA-1	BvuCuAOγ2
Barbarea vulgaris		maker-Contig1908-snap-gene-0.8-mRNA-1	BvuCuAOγ1
Barbarea vulgaris		maker-Contig3829-snap-gene-0.15-mRNA-1	BvuCuAOα2
Barbarea vulgaris		maker-Contig3829-snap-gene-0.13-mRNA-1	BvuCuAOα1
Boechera retrofracta	5	BOERETT00032720	BreCuAOγ
Boechera retrofracta		BOERETT00037929	BreCuAOα
Boechera retrofracta		BOERETT00038511	BreCuAOδ
Boechera retrofracta		BOERETT00047635	BreCuAOζ
Boechera retrofracta		BOERETT00059226	BreCuAOβ
Boechera stricta	5	Bostr.0597s0125.1	BstCuAOβ
Boechera stricta		Bostr.22157s0054.1	BstCuAOγ
Boechera stricta		Bostr.25463s0086.1	BstCuAOδ
Boechera stricta		Bostr.25993s0533.1	BstCuAOζ
Boechera stricta		Bostr.3359s0185.1	BstCuAOα
Brassica napus	13	XP_013660282.1	BnaCuAOβ1
Brassica napus		XP_013672963.1	BnaCuAOγ3
Brassica napus		XP_013683761.2	BnaCuAOζ3
Brassica napus		XP_013687879.1	BnaCuAOζ2
Brassica napus		XP_013698193.1	BnaCuAOα2
Brassica napus		XP_013717734.1	BnaCuAOα1
Brassica napus		XP_013724372.1	BnaCuAOζ4
Brassica napus		XP_013736630.2	BnaCuAOδ1
Brassica napus		XP_013744990.2	BnaCuAOζ1
Brassica napus		XP_048602224.1	BnaCuAOβ2
Brassica napus		XP_048609748.1	BnaCuAOγ2
Brassica napus		XP_048612697.1	BnaCuAOδ2
Brassica napus		XP_048633169.1	BnaCuAOγ1
Brassica oleracea	7	XP_013585222.1	BolCuAOβ
Brassica oleracea		XP_013594590.1	BolCuAOα
Brassica oleracea		XP_013619868.1	BolCuAOδ1
Brassica oleracea		XP_013620769.1	BolCuAOδ2
Brassica oleracea		XP_013629337.1	BolCuAOγ
Brassica oleracea		XP_013630259.1	BolCuAOζ2
Brassica oleracea		XP_013631156.1	BolCuAOζ1
Brassica rapa	6	XP_009133538.2	BraCuAOζ2
Brassica rapa		XP_009142070.1	BraCuAOζ1
Brassica rapa		XP_009144486.1	BraCuAOδ
Brassica rapa		XP_009147983.2	BraCuAOβ
Brassica rapa		XP_033132783.1	BraCuAOα
Brassica rapa		XP_033143544.1	BraCuAOγ
Capsella grandiflora	7	Cagra.0202s0063.1	CgrCuAOζ
Capsella grandiflora		Cagra.1508s0035.1	CgrCuAOα2
Capsella grandiflora		Cagra.1508s0036.1	CgrCuAOα1
Capsella grandiflora		Cagra.1670s0021.1	CgrCuAOγ
Capsella grandiflora		Cagra.2641s0001.1	CgrCuAOβ
Capsella grandiflora		Cagra.3744s0013.1	CgrCuAOδ1
Capsella grandiflora		Cagra.3744s0014.1	CgrCuAOδ2
Capsella rubella	7	Carub.0001s3000.1	CruCuAOα1
Capsella rubella		Carub.0001s3001.1	CruCuAOα2
Capsella rubella		Carub.0002s0217.1	CruCuAOγ
Capsella rubella		Carub.0004s2494.1	CruCuAOζ
Capsella rubella		Carub.0006s3139.1	CruCuAOδ1
Capsella rubella		Carub.0006s3140.1	CruCuAOδ2
Capsella rubella		Carub.0007s2717.1	CruCuAOβ
Cardamine hirsuta	7	CARHR049020.1	CahCuAOγ2
Cardamine hirsuta		CARHR137560.1	CahCuAOζ
Cardamine hirsuta		CARHR151440.1	CahCuAOγ1
Cardamine hirsuta		CARHR221550.1	CahCuAOβ
Cardamine hirsuta		CARHR253960.1	CahCuAOδ
Cardamine hirsuta		CARHR286920.1	CahCuAOα2
Cardamine hirsuta		CARHR286930.1	CahCuAOα1
Eutrema salsugineum	6	XP_006391818.1	EsaCuAOγ
Eutrema salsugineum		XP_006396782.1	EsaCuAOδ
Eutrema salsugineum		XP_006411506.2	EsaCuAOζ
Eutrema salsugineum		XP_006414619.1	EsaCuAOβ
Eutrema salsugineum		XP_006415313.1	EsaCuAOα2
Eutrema salsugineum		XP_024008969.1	EsaCuAOα1
Isatis indigotica	5	Iin03600.t1	IinCuAOγ
Isatis indigotica		Iin07657.t1	IinCuAOδ
Isatis indigotica		Iin11051.t1	IinCuAOα
Isatis indigotica		Iin17103.t1	IinCuAOζ
Isatis indigotica		Iin21376.t1	IinCuAOβ
Raphanus sativus	7	XP_018440878.1	RsaCuAOγ
Raphanus sativus		XP_018447223.1	RsaCuAOα
Raphanus sativus		XP_018466474.2	RsaCuAOβ
Raphanus sativus		XP_018476442.1	RsaCuAOζ3
Raphanus sativus		XP_018485029.1	RsaCuAOζ1
Raphanus sativus		XP_056852226.1	RsaCuAOζ2
Raphanus sativus		XP_056854330.1	RsaCuAOδ
Raphanus raphanistrum	6	GWHPANWM001878	RraCuAOγ
Raphanus raphanistrum		GWHPANWM008125	RraCuAOβ
Raphanus raphanistrum		GWHPANWM015788	RraCuAOδ
Raphanus raphanistrum		GWHPANWM021293	RraCuAOζ
Raphanus raphanistrum		GWHPANWM037243	RraCuAOα2
Raphanus raphanistrum		GWHPANWM037244	RraCuAOα1
Schrenkiella parvula	6	c0001_02442	SpaCuAOα
Schrenkiella parvula		c0004_00530	SpaCuAOζ
Schrenkiella parvula		c0006_00431	SpaCuAOβ
Schrenkiella parvula		c0011_00494	SpaCuAOδ2
Schrenkiella parvula		c0026_00180	SpaCuAOγ
Schrenkiella parvula		c0432_00001	SpaCuAOδ1
Sisymbrium irio	6	SI_scaffold121_24	SirCuAOα
Sisymbrium irio		SI_scaffold1632_25	SirCuAOγ
Sisymbrium irio		SI_scaffold203_43	SirCuAOζ
Sisymbrium irio		SI_scaffold2516_3	SirCuAOβ
Sisymbrium irio		SI_scaffold828_13	SirCuAOδ1
Sisymbrium irio		SI_scaffold828_15	SirCuAOδ2
Thlaspi arvense	6	Thlar.0003s0227.1	TarCuAOγ
Thlaspi arvense		Thlar.0014s1097.1	TarCuAOζ
Thlaspi arvense		Thlar.0023s0541.1	TarCuAOδ
Thlaspi arvense		Thlar.0027s0127.1	TarCuAOβ
Thlaspi arvense		Thlar.0053s0050.1	TarCuAOα1
Thlaspi arvense		Thlar.0053s0052.1	TarCuAOα2
Alyssum linifolium	14	Alyli.0013s0149.1.p	AliCuAOβ1
Alyssum linifolium		Alyli.0157s0034.1.p	AliCuAOγ2
Alyssum linifolium		Alyli.0209s0072.1.p	AliCuAOζ
Alyssum linifolium		Alyli.0024s0548.1.p	AliCuAOβ2
Alyssum linifolium		Alyli.0254s0017.1.p	AliCuAOδ1
Alyssum linifolium		Alyli.0254s0018.1.p	AliCuAOδ4
Alyssum linifolium		Alyli.0321s0030.1.p	AliCuAOα2
Alyssum linifolium		Alyli.0321s0031.1.p	AliCuAOα3
Alyssum linifolium		Alyli.0321s0033.1.p	AliCuAOα4
Alyssum linifolium		Alyli.0035s0252.1.p	AliCuAOγ1
Alyssum linifolium		Alyli.0036s0379.1.p	AliCuAOα5
Alyssum linifolium		Alyli.0036s0380.1.p	AliCuAOα1
Alyssum linifolium		Alyli.0429s0047.1.p	AliCuAOδ3
Alyssum linifolium		Alyli.0429s0048.1.p	AliCuAOδ2
Caulanthus amplexicaulis	9	Caamp.1031s0449.1.p	CamCuAOζ2
Caulanthus amplexicaulis		Caamp.1033s0768.1.p	CamCuAOα
Caulanthus amplexicaulis		Caamp.0015s0320.1.p	CamCuAOγ2
Caulanthus amplexicaulis		Caamp.0022s0070.1.p	CamCuAOβ1
Caulanthus amplexicaulis		Caamp.0028s0267.1.p	CamCuAOδ2
Caulanthus amplexicaulis		Caamp.0052s0336.1.p	CamCuAOδ1
Caulanthus amplexicaulis		Caamp.0076s1518.1.p	CamCuAOζ1
Caulanthus amplexicaulis		Caamp.0097s0052.1.p	CamCuAOγ1
Caulanthus amplexicaulis		Caamp.0097s0536.1.p	CamCuAOβ2
Descurainia sophioides	8	Desop.0198s0070.1.p	DsoCuAOζ
Descurainia sophioides		Desop.0206s0271.1.p	DsoCuAOγ
Descurainia sophioides		Desop.0214s0205.1.p	DsoCuAOα1
Descurainia sophioides		Desop.0214s0206.1.p	DsoCuAOα2
Descurainia sophioides		Desop.0214s0207.1.p	DsoCuAOα3
Descurainia sophioides		Desop.0216s0021.1.p	DsoCuAOδ1
Descurainia sophioides		Desop.0216s0022.1.p	DsoCuAOδ2
Descurainia sophioides		Desop.0237s0286.1.p	DsoCuAOβ
Diptychocarpus strictus	7	Distr.0014s29600.1.p	DstCuAOα1
Diptychocarpus strictus		Distr.0014s29800.1.p	DstCuAOα2
Diptychocarpus strictus		Distr.0003s107764.1.p	DstCuAOβ
Diptychocarpus strictus		Distr.0037s6000.1.p	DstCuAOδ1
Diptychocarpus strictus		Distr.0037s6100.1.p	DstCuAOδ2
Diptychocarpus strictus		Distr.0007s61800.1.p	DstCuAOζ
Diptychocarpus strictus		Distr.0009s164600.1.p	DstCuAOγ
Euclidium syriacum	8	Eusyr.0001s0005.1.p	EsyCuAOζ
Euclidium syriacum		Eusyr.0117s0274.1.p	EsyCuAOδ2
Euclidium syriacum		Eusyr.0117s0278.1.p	EsyCuAOδ1
Euclidium syriacum		Eusyr.0129s0508.1.p	EsyCuAOα1
Euclidium syriacum		Eusyr.0129s0509.1.p	EsyCuAOα3
Euclidium syriacum		Eusyr.0129s0510.1.p	EsyCuAOα2
Euclidium syriacum		Eusyr.0013s0135.1.p	EsyCuAOβ
Euclidium syriacum		Eusyr.0018s0246.1.p	EsyCuAOγ
Lepidium sativum	10	Lesat.0001s0102.1.p	LsaCuAOβ2
Lepidium sativum		Lesat.0104s0018.1.p	LsaCuAOβ1
Lepidium sativum		Lesat.0189s0422.1.p	LsaCuAOα2
Lepidium sativum		Lesat.0189s0499.1.p	LsaCuAOζ2
Lepidium sativum		Lesat.0020s0182.1.p	LsaCuAOζ1
Lepidium sativum		Lesat.0029s0223.1.p	LsaCuAOγ2
Lepidium sativum		Lesat.0298s0524.1.p	LsaCuAOδ2
Lepidium sativum		Lesat.0298s0525.1.p	LsaCuAOδ1
Lepidium sativum		Lesat.0004s0332.1.p	LsaCuAOα1
Lepidium sativum		Lesat.0071s0238.1.p	LsaCuAOγ1
Lunaria annua	9	Luann.0011s0237.1.p	LanCuAOζ2
Lunaria annua		Luann.0117s0023.1.p	LanCuAOδ2
Lunaria annua		Luann.0117s0024.1.p	LanCuAOδ1
Lunaria annua		Luann.0029s0034.1.p	LanCuAOα2
Lunaria annua		Luann.0029s0109.1.p	LanCuAOζ1
Lunaria annua		Luann.0039s0150.1.p	LanCuAOβ
Lunaria annua		Luann.0073s0072.1.p	LanCuAOγ2
Lunaria annua		Luann.0086s0084.1.p	LanCuAOγ1
Lunaria annua		Luann.0090s0060.1.p	LanCuAOα1
Malcolmia maritima	9	Mamar.0022s0219.1.p	MmaCuAOζ
Malcolmia maritima		Mamar.0041s0013.1.p	MmaCuAOδ2
Malcolmia maritima		Mamar.0041s0014.1.p	MmaCuAOδ1
Malcolmia maritima		Mamar.0045s0018.1.p	MmaCuAOβ
Malcolmia maritima		Mamar.0055s0182.1.p	MmaCuAOγ
Malcolmia maritima		Mamar.0078s0004.1.p	MmaCuAOα2
Malcolmia maritima		Mamar.0008s0120.1.p	MmaCuAOα1
Malcolmia maritima		Mamar.0008s0121.1.p	MmaCuAOα4
Malcolmia maritima		Mamar.0008s0122.1.p	MmaCuAOα3
Rorippa islandica	7	Roisl.0010s0078.1.p	RisCuAOγ3
Rorippa islandica		Roisl.0010s0079.1.p	RisCuAOγ2
Rorippa islandica		Roisl.0002s0225.1.p	RisCuAOβ
Rorippa islandica		Roisl.0209s0224.1.p	RisCuAOδ
Rorippa islandica		Roisl.0213s0441.1.p	RisCuAOα
Rorippa islandica		Roisl.0027s0052.1.p	RisCuAOγ1
Rorippa islandica		Roisl.0028s0368.1.p	RisCuAOζ
Stanleya pinnata	9	Stapi.1070s0007.1.p	SpiCuAOδ3
Stanleya pinnata		Stapi.1556s0002.1.p	SpiCuAOγ
Stanleya pinnata		Stapi.2625s0001.1.p	SpiCuAOβ2
Stanleya pinnata		Stapi.3039s0004.1.p	SpiCuAOζ2
Stanleya pinnata		Stapi.3224s0002.1.p	SpiCuAOδ1
Stanleya pinnata		Stapi.3908s0008.1.p	SpiCuAOζ1
Stanleya pinnata		Stapi.3923s0005.1.p	SpiCuAOδ2
Stanleya pinnata		Stapi.4080s0002.1.p	SpiCuAOα
Stanleya pinnata		Stapi.4564s0005.1.p	SpiCuAOβ1
Cakile maritima	7	Camar.0112s0039.1.p	CmaCuAOζ1
Cakile maritima		Camar.13080s0001.1.p	CmaCuAOβ2
Cakile maritima		Camar.1857s0002.1.p	CmaCuAOγ
Cakile maritima		Camar.0283s0014.1.p	CmaCuAOζ2
Cakile maritima		Camar.3568s0001.1.p	CmaCuAOδ
Cakile maritima		Camar.0578s0009.1.p	CmaCuAOβ1
Cakile maritima		Camar.0071s0025.1.p	CmaCuAOα
Crambe hispanica	7	Crahi.1074s0008.1.p	CrhCuAOδ
Crambe hispanica		Crahi.1495s0004.1.p	CrhCuAOα1
Crambe hispanica		Crahi.2067s0003.1.p	CrhCuAOα2
Crambe hispanica		Crahi.0326s0020.1.p	CrhCuAOζ2
Crambe hispanica		Crahi.0004s0269.1.p	CrhCuAOζ1
Crambe hispanica		Crahi.0568s0014.1.p	CrhCuAOγ
Crambe hispanica		Crahi.0645s0019.1.p	CrhCuAOβ
Eruca vesicaria	12	Eruve.1036s0005.1.p	EveCuAOζ3
Eruca vesicaria		Eruve.0104s0031.1.p	EveCuAOζ2
Eruca vesicaria		Eruve.1158s0004.1.p	EveCuAOα2
Eruca vesicaria		Eruve.1158s0009.1.p	EveCuAOα1
Eruca vesicaria		Eruve.0129s0028.1.p	EveCuAOγ1
Eruca vesicaria		Eruve.1348s0011.1.p	EveCuAOγ2
Eruca vesicaria		Eruve.1720s0009.1.p	EveCuAOγ4
Eruca vesicaria		Eruve.2208s0011.1.p	EveCuAOζ1
Eruca vesicaria		Eruve.0235s0012.1.p	EveCuAOδ
Eruca vesicaria		Eruve.3325s0007.1.p	EveCuAOγ3
Eruca vesicaria		Eruve.0694s0040.1.p	EveCuAOβ2
Eruca vesicaria		Eruve.7820s0001.1.p	EveCuAOβ1
Sinapis alba	15	Sialb.0011s0400.1.p	SalCuAOβ1
Sinapis alba		Sialb.0012s0543.1.p	SalCuAOζ1
Sinapis alba		Sialb.0016s0139.1.p	SalCuAOδ1
Sinapis alba		Sialb.0016s0140.1.p	SalCuAOδ2
Sinapis alba		Sialb.0017s0269.1.p	SalCuAOγ
Sinapis alba		Sialb.0173s0069.1.p	SalCuAOζ2
Sinapis alba		Sialb.0002s0375.1.p	SalCuAOα4
Sinapis alba		Sialb.0208s0088.1.p	SalCuAOα6
Sinapis alba		Sialb.0208s0089.1.p	SalCuAOα3
Sinapis alba		Sialb.0208s0090.1.p	SalCuAOα1
Sinapis alba		Sialb.0230s0064.1.p	SalCuAOβ2
Sinapis alba		Sialb.0003s0175.1.p	SalCuAOα2
Sinapis alba		Sialb.0003s0176.1.p	SalCuAOα5
Sinapis alba		Sialb.0004s1075.1.p	SalCuAOζ4
Sinapis alba		Sialb.0452s0069.1.p	SalCuAOζ3
Myagrum perfoliatum	8	Myper.0011s0769.1.p	MypCuAOδ2
Myagrum perfoliatum		Myper.0011s0770.1.p	MypCuAOδ1
Myagrum perfoliatum		Myper.0014s0727.1.p	MypCuAOγ
Myagrum perfoliatum		Myper.0017s0460.1.p	MypCuAOζ
Myagrum perfoliatum		Myper.0002s0589.1.p	MypCuAOα2
Myagrum perfoliatum		Myper.0002s0593.1.p	MypCuAOα3
Myagrum perfoliatum		Myper.0002s0594.1.p	MypCuAOα1
Myagrum perfoliatum		Myper.0006s1634.1.p	MypCuAOβ
Carica papaya	4	XP_021891068.1	CpaCuAOγ
Carica papaya		XP_021897065.1	CpaCuAOα2
Carica papaya		XP_021897066.1	CpaCuAOα1
Carica papaya		XP_021901816.1	CpaCuAOδ
Tarenaya hassleriana	7	XP_010539922.1	ThaCuAOδ
Tarenaya hassleriana		XP_010546327.1	ThaCuAOγ
Tarenaya hassleriana		XP_010532283.1	ThaCuAOζ1
Tarenaya hassleriana		XP_019057554.1	ThaCuAOα1
Tarenaya hassleriana		XP_010533488.1	ThaCuAOζ2
Tarenaya hassleriana		XP_010540181.1	ThaCuAOα2
Tarenaya hassleriana		XP_010525188.1	ThaCuAOβ
Cleome violacea	7	Clevi.0010s1189.1.p	CviCuAOα1
Cleome violacea		Clevi.0010s1190.1.p	CviCuAOβ
Cleome violacea		Clevi.0021s0222.1.p	CviCuAOζ
Cleome violacea		Clevi.0027s0683.1.p	CviCuAOα3
Cleome violacea		Clevi.0027s0684.1.p	CviCuAOα4
Cleome violacea		Clevi.0007s1415.1.p	CviCuAOδ
Cleome violacea		Clevi.0009s0855.1.p	CviCuAOα2
Benincasa hispida	5	XP_038879175.1	BhiCuAOζ
Benincasa hispida		XP_038874329.1	BhiCuAOγ
Benincasa hispida		XP_038907169.1	BhiCuAOδ
Benincasa hispida		XP_038874382.1	BhiCuAOα
Benincasa hispida		XP_038876503.1	BhiCuAOβ
Citrullus lanatus	6	Cla97C01G003770.1	ClaCuAOγ
Citrullus lanatus		Cla97C01G003780.1	ClaCuAOδ
Citrullus lanatus		Cla97C06G115610.1	ClaCuAOβ2
Citrullus lanatus		Cla97C06G115630.1	ClaCuAOβ1
Citrullus lanatus		Cla97C06G115650.1	ClaCuAOα
Citrullus lanatus		Cla97C06G127000.1	ClaCuAOζ
Cucumis melo	6	XP_008437147.1	CmeCuAOγ
Cucumis melo		XP_008437149.1	CmeCuAOδ
Cucumis melo		XP_008449548.2	CmeCuAOα
Cucumis melo		XP_008449550.2	CmeCuAOβ2
Cucumis melo		XP_008449551.3	CmeCuAOβ1
Cucumis melo		XP_008464519.2	CmeCuAOζ1
Cucumis sativus	7	XP_004138093.2	CsaCuAOζ
Cucumis sativus		XP_004140256.1	CsaCuAOα1
Cucumis sativus		XP_004140257.1	CsaCuAOβ2
Cucumis sativus		XP_004147578.1	CsaCuAOδ
Cucumis sativus		XP_004147579.1	CsaCuAOγ
Cucumis sativus		XP_011657569.1	CsaCuAOβ1
Cucumis sativus		XP_011659028.1	CsaCuAOα2
Diospyros lotus	7	XP_052173371.1	DloCuAOβ1
Diospyros lotus		XP_052183205.1	DloCuAOζ
Diospyros lotus		XP_052188458.1	DloCuAOα1
Diospyros lotus		XP_052188683.1	DloCuAOβ2
Diospyros lotus		XP_052190735.1	DloCuAOα2
Diospyros lotus		XP_052207003.1	DloCuAOβ3
Diospyros lotus		XP_052210337.1	DloCuAOδ
Manihot esculenta	8	XP_021592193.1	MesCuAOζ3
Manihot esculenta		XP_021593926.1	MesCuAOα3
Manihot esculenta		XP_021595849.1	MesCuAOα2
Manihot esculenta		XP_021604774.2	MesCuAOγ
Manihot esculenta		XP_021606477.1	MesCuAOα1
Manihot esculenta		XP_021616076.1	MesCuAOζ2
Manihot esculenta		XP_021631173.1	MesCuAOδ
Manihot esculenta		XP_021631453.1	MesCuAOζ1
Ricinus communis	8	XP_002509596.2	RcoCuAOδ
Ricinus communis		XP_002509597.2	RcoCuAOγ
Ricinus communis		XP_002516777.1	RcoCuAOα2
Ricinus communis		XP_002516781.1	RcoCuAOβ
Ricinus communis		XP_002516782.3	RcoCuAOα1
Ricinus communis		XP_002527922.2	RcoCuAOζ1
Ricinus communis		XP_015573378.2	RcoCuAOα3
Ricinus communis		XP_015579914.1	RcoCuAOζ2
Glycine max	15	NP_001237211.2	GmaCuAOα4
Glycine max		NP_001237782.2	GmaCuAOζ3
Glycine max		NP_001345467.1	GmaCuAOα5
Glycine max		XP_003519633.1	GmaCuAOζ1
Glycine max		XP_003527002.1	GmaCuAOζ5
Glycine max		XP_003535652.2	GmaCuAOβ1
Glycine max		XP_003535840.1	GmaCuAOδ2
Glycine max		XP_003546898.1	GmaCuAOδ1
Glycine max		XP_003550715.1	GmaCuAOζ4
Glycine max		XP_003551224.1	GmaCuAOζ2
Glycine max		XP_003555339.1	GmaCuAOα2
Glycine max		XP_003556043.1	GmaCuAOα1
Glycine max		XP_003556044.2	GmaCuAOβ2
Glycine max		XP_006606051.1	GmaCuAOα3
Glycine max		XP_014622179.3	GmaCuAOα6
Phaseolus vulgaris	11	XP_007138024.1	PvuCuAOζ3
Phaseolus vulgaris		XP_007143245.1	PvuCuAOα3
Phaseolus vulgaris		XP_007143248.1	PvuCuAOα1
Phaseolus vulgaris		XP_007143249.1	PvuCuAOα2
Phaseolus vulgaris		XP_007143250.1	PvuCuAOβ
Phaseolus vulgaris		XP_007148900.1	PvuCuAOδ1
Phaseolus vulgaris		XP_007148902.1	PvuCuAOδ2
Phaseolus vulgaris		XP_007153494.1	PvuCuAOα5
Phaseolus vulgaris		XP_007153778.1	PvuCuAOζ2
Phaseolus vulgaris		XP_007154292.1	PvuCuAOα4
Phaseolus vulgaris		XP_007158407.1	PvuCuAOζ1
Juglans regia	6	XP_018808182.1	JreCuAOζ2
Juglans regia		XP_018819003.1	JreCuAOζ1
Juglans regia		XP_018840459.1	JreCuAOβ
Juglans regia		XP_018840460.1	JreCuAOα
Juglans regia		XP_018847851.1	JreCuAOδ1
Juglans regia		XP_035541641.1	JreCuAOδ2
Gossypium hirsutum	11	XP_016665570.1	GhiCuAOζ4
Gossypium hirsutum		XP_016675839.1	GhiCuAOδ2
Gossypium hirsutum		XP_016707927.1	GhiCuAOζ1
Gossypium hirsutum		XP_016714359.1	GhiCuAOα2
Gossypium hirsutum		XP_016715182.2	GhiCuAOβ
Gossypium hirsutum		XP_016715436.1	GhiCuAOζ3
Gossypium hirsutum		XP_016718641.1	GhiCuAOδ1
Gossypium hirsutum		XP_016735966.1	GhiCuAOζ2
Gossypium hirsutum		XP_016739861.1	GhiCuAOζ5
Gossypium hirsutum		XP_016755589.2	GhiCuAOγ
Gossypium hirsutum		XP_040944893.1	GhiCuAOα1
Theobroma cacao	8	XP_007034740.2	TcaCuAOβ
Theobroma cacao		XP_007036329.2	TcaCuAOζ2
Theobroma cacao		XP_017971031.1	TcaCuAOζ1
Theobroma cacao		XP_017972359.1	TcaCuAOγ
Theobroma cacao		XP_017973522.1	TcaCuAOδ
Theobroma cacao		XP_017974651.1	TcaCuAOα3
Theobroma cacao		XP_017974652.1	TcaCuAOα1
Theobroma cacao		XP_017974653.1	TcaCuAOα2
Morella rubra	6	KAB1207854.1	MruCuAOζ1
Morella rubra		KAB1214199.1	MruCuAOβ2
Morella rubra		KAB1214200.1	MruCuAOβ1
Morella rubra		KAB1214201.1	MruCuAOα
Morella rubra		KAB1215666.1	MruCuAOζ2
Morella rubra		KAB1217073.1	MruCuAOδ
Papaver somniferum	16	XP_026380364.1	PsoCuAOζ5
Papaver somniferum		XP_026380457.1	PsoCuAOγ3
Papaver somniferum		XP_026380460.1	PsoCuAOδ1
Papaver somniferum		XP_026381524.1	PsoCuAOζ7
Papaver somniferum		XP_026387127.1	PsoCuAOζ6
Papaver somniferum		XP_026400522.1	PsoCuAOα3
Papaver somniferum		XP_026409547.1	PsoCuAOζ4
Papaver somniferum		XP_026410166.1	PsoCuAOγ2
Papaver somniferum		XP_026410228.1	PsoCuAOδ2
Papaver somniferum		XP_026421424.1	PsoCuAOζ1
Papaver somniferum		XP_026437736.1	PsoCuAOζ3
Papaver somniferum		XP_026441817.1	PsoCuAOγ1
Papaver somniferum		XP_026443899.1	PsoCuAOζ2
Papaver somniferum		XP_026445640.1	PsoCuAOα2
Papaver somniferum		XP_026446486.1	PsoCuAOβ
Papaver somniferum		XP_026450636.1	PsoCuAOα1
Erythranthe guttata	4	XP_012832349.1	EguCuAOβ
Erythranthe guttata		XP_012832488.1	EguCuAOδ1
Erythranthe guttata		XP_012845703.1	EguCuAOδ2
Erythranthe guttata		XP_012855646.1	EguCuAOζ
Coptis chinensis	5	KAF9591487.1	CchCuAOζ2
Coptis chinensis		KAF9602705.1	CchCuAOγ
Coptis chinensis		KAF9604747.1	CchCuAOζ1
Coptis chinensis		KAF9607629.1	CchCuAOα
Coptis chinensis		KAF9616704.1	CchCuAOδ
Fragaria vesca	7	XP_004289862.1	FveCuAOζ2
Fragaria vesca		XP_004298687.1	FveCuAOδ2
Fragaria vesca		XP_004298688.1	FveCuAOδ1
Fragaria vesca		XP_004299127.1	FveCuAOβ
Fragaria vesca		XP_004301007.1	FveCuAOζ3
Fragaria vesca		XP_004305594.1	FveCuAOα
Fragaria vesca		XP_004309984.1	FveCuAOζ1
Malus domestica	7	NP_001315682.1	MdoCuAOδ
Malus domestica		NP_001315913.1	MdoCuAOζ2
Malus domestica		XP_008367500.2	MdoCuAOζ3
Malus domestica		XP_028946702.1	MdoCuAOζ1
Malus domestica		XP_028947592.1	MdoCuAOβ
Malus domestica		XP_028951169.1	MdoCuAOα1
Malus domestica		XP_028952204.1	MdoCuAOα2
Prunus persica	6	XP_007210486.2	PpeCuAOδ
Prunus persica		XP_007211293.2	PpeCuAOζ2
Prunus persica		XP_007224149.1	PpeCuAOα1
Prunus persica		XP_007225123.1	PpeCuAOβ
Prunus persica		XP_007225158.1	PpeCuAOα2
Prunus persica		XP_007225246.1	PpeCuAOζ1
Rosa chinensis	7	XP_024196826.1	RchCuAOβ
Rosa chinensis		XP_024196879.2	RchCuAOα2
Rosa chinensis		XP_024195014.1	RchCuAOα1
Rosa chinensis		XP_024193806.1	RchCuAOζ1
Rosa chinensis		XP_024172488.1	RchCuAOζ2
Rosa chinensis		XP_024168825.1	RchCuAOδ1
Rosa chinensis		XP_024168824.1	RchCuAOδ2
Coffea canephora	6	CDO99046.1	CocCuAOβ
Coffea canephora		CDO99047.1	CocCuAOα2
Coffea canephora		CDO99048.1	CocCuAOα1
Coffea canephora		CDP12746.1	CocCuAOζ2
Coffea canephora		CDP13212.1	CocCuAOζ1
Coffea canephora		CDP21719.1	CocCuAOδ
Citrus clementina	6	XP_006419904.1	CclCuAOα3
Citrus clementina		XP_006419907.2	CclCuAOβ
Citrus clementina		XP_006419908.2	CclCuAOα2
Citrus clementina		XP_006419910.1	CclCuAOα1
Citrus clementina		XP_006439904.1	CclCuAOζ
Citrus clementina		XP_006440400.1	CclCuAOδ
Citrus sinensis	7	orange1.1g005872m	CsiCuAOα1
Citrus sinensis		orange1.1g006085m	CsiCuAOα4
Citrus sinensis		orange1.1g006113m	CsiCuAOα2
Citrus sinensis		orange1.1g006235m	CsiCuAOβ
Citrus sinensis		orange1.1g040402m	CsiCuAOα3
Citrus sinensis		orange1.1g004084m	CsiCuAOζ
Citrus sinensis		orange1.1g046592m	CsiCuAOδ
Populus trichocarpa	9	XP_002299418.2	PotCuAOδ
Populus trichocarpa		XP_002312527.2	PotCuAOα2
Populus trichocarpa		XP_002314703.1	PotCuAOα1
Populus trichocarpa		XP_002315777.4	PotCuAOα3
Populus trichocarpa		XP_024441718.1	PotCuAOζ3
Populus trichocarpa		XP_024449546.1	PotCuAOγ
Populus trichocarpa		XP_024465546.2	PotCuAOβ
Populus trichocarpa		XP_024466626.1	PotCuAOζ1
Populus trichocarpa		XP_052301966.1	PotCuAOζ2
Capsicum annuum	7	XP_016547185.2	CanCuAOζ1
Capsicum annuum		XP_016567951.1	CanCuAOδ
Capsicum annuum		XP_016568014.2	CanCuAOα2
Capsicum annuum		XP_016570670.1	CanCuAOβ
Capsicum annuum		XP_016578261.1	CanCuAOζ2
Capsicum annuum		XP_047264160.1	CanCuAOα1
Capsicum annuum		XP_047264982.1	CanCuAOζ3
Solanum lycopersicum	8	Solyc08g079430	SlyCuAOδ/SlCuAO5
Solanum lycopersicum		Solyc03g005160	SlyCuAOβ3/SlCuAO1
Solanum lycopersicum		Solyc05g013440	SlyCuAOζ1/SlCuAO2
Solanum lycopersicum		Solyc08g014330	SlyCuAOζ3/SlCuAO4
Solanum lycopersicum		Solyc06g071700	SlyCuAOζ2/SlCuAO3
Solanum lycopersicum		Solyc09g090490	SlyCuAOα/SlCuAO8
Solanum lycopersicum		Solyc09g075930	SlyCuAOβ2/SlCuAO6
Solanum lycopersicum		Solyc09g075940	SlyCuAOβ1/SlCuAO7
Solanum melongena	6	GWHPCAWW017861	SmeCuAOβ2
Solanum melongena		GWHPCAWW018749	SmeCuAoζ1
Solanum melongena		GWHPCAWW022323	SmeCuAoζ2
Solanum melongena		GWHPCAWW026959	SmeCuAOβ1
Solanum melongena		GWHPCAWW028233	SmeCuAoζ3
Solanum melongena		GWHPCAWW030042	SmeCuAOδ
Solanum tuberosum	10	XP_006347431.1	StuCuAOζ2
Solanum tuberosum		XP_006351050.2	StuCuAOζ3
Solanum tuberosum		XP_006354449.1	StuCuAOα1
Solanum tuberosum		XP_006354536.2	StuCuAOα2
Solanum tuberosum		XP_006356100.2	StuCuAOβ3
Solanum tuberosum		XP_006357609.1	StuCuAOζ1
Solanum tuberosum		XP_006360808.1	StuCuAOβ1
Solanum tuberosum		XP_006367888.1	StuCuAOδ2
Solanum tuberosum		XP_015159060.1	StuCuAOδ1
Solanum tuberosum		XP_015170079.1	StuCuAOβ2
Sesamum indicum	8	XP_011071936.1	SinCuAOζ1
Sesamum indicum		XP_011081126.1	SinCuAOδ2
Sesamum indicum		XP_011081127.1	SinCuAOδ1
Sesamum indicum		XP_011091041.1	SinCuAOβ
Sesamum indicum		XP_011091042.2	SinCuAOα1
Sesamum indicum		XP_011090716.1	SinCuAOα2
Sesamum indicum		XP_011092662.1	SinCuAOα3
Sesamum indicum		XP_011101289.1	SinCuAOζ2
Vitis vinifera	8	XP_002273532.2	VviCuAOζ1
Vitis vinifera		XP_002275872.1	VviCuAOδ
Vitis vinifera		XP_002277961.1	VviCuAOζ2
Vitis vinifera		XP_002278182.1	VviCuAOα2
Vitis vinifera		XP_002278244.1	VviCuAOα3
Vitis vinifera		XP_002278327.1	VviCuAOα1
Vitis vinifera		XP_003635614.2	VviCuAOγ
Vitis vinifera		XP_019075364.1	VviCuAOβ

## Sheet: Table S3
Table S3. Segmental duplication and tandem gene.
Species	Segmental duplication			Species	Tandem
	ID1	ID2			ID1	ID2
Brassica napus	BnaCuAOβ1	BnaCuAOβ2	10	Ananas comosus	AncCuAOδ	AncCuAOγ	4
	BnaCuAOδ2	BnaCuAOδ1			XP_020092306.1	XP_020091581.1
	BnaCuAOζ4	BnaCuAOζ1		Arabidopsis thaliana	AtCuAOα1	AtCuAOα2	3
	BnaCuAOζ4	BnaCuAOζ3			AtCuAOα2	AtCuAOα3
	BnaCuAOζ4	BnaCuAOζ2		Carica papaya	CpaCuAOα2	CpaCuAOα1	2
	BnaCuAOγ1	BnaCuAOγ2		Ginkgo biloba	GWHPBAVD026749	GWHPBAVD026750	2
	BnaCuAOζ1	BnaCuAOζ3		Glycine max	GmaCuAOα1	GmaCuAOα2	4
	BnaCuAOζ1	BnaCuAOζ2			GmaCuAOα2	GmaCuAOβ2
	BnaCuAOα2	BnaCuAOα1			GmaCuAOα3	GmaCuAOα1
	BnaCuAOζ3	BnaCuAOζ2		Malus domestica	MdoCuAOα1	MdoCuAOα2	2
Glycine max	GmaCuAOα5	GmaCuAOα6	12	Oryza sativa	XP_015641079.1	XP_015642114.2	2
	GmaCuAOζ1	GmaCuAOζ5		Papaver somniferum	PsoCuAOα1	PsoCuAOβ	2
	GmaCuAOζ1	GmaCuAOζ3		Phaseolus vulgaris	PvuCuAOα1	PvuCuAOα2	5
	GmaCuAOζ1	GmaCuAOζ4			PvuCuAOα2	PvuCuAOβ
	GmaCuAOζ1	GmaCuAOζ2			PvuCuAOδ1	PvuCuAOδ2
	GmaCuAOζ5	GmaCuAOζ3		Solanum tuberosum	StuCuAOα2	StuCuAOα1	2
	GmaCuAOζ5	GmaCuAOζ4		Theobroma cacao	TcaCuAOβ	TcaCuAOα1	6
	GmaCuAOζ3	GmaCuAOζ4			TcaCuAOδ	TcaCuAOγ
	GmaCuAOζ3	GmaCuAOζ2			TcaCuAOα2	TcaCuAOα3
	GmaCuAOδ2	GmaCuAOδ1		Vitis vinifera	VviCuAOβ	VviCuAOα1	2
	GmaCuAOβ1	GmaCuAOα3		Panicum virgatum	XP_039796599.1	XP_039796600.1	2
	GmaCuAOζ4	GmaCuAOζ2		Bos indicus	BinAOC4a	BinAOC2a	6
Malus domestica	MdoCuAOζ2	MdoCuAOζ3	2		BinAOC2a	BinAOC3
	MdoCuAOβ	MdoCuAOα1			BinAOC2b	BinAOC4a
Musa acuminata	MacCuAOζ2	MacCuAOζ3	4		BinAOC4c	BinAOC4b
	XP_009412472.1	XP_009413330.1			BinAOC3	BinAOC4c
	XP_009413330.1	XP_009417163.1		Bos taurus	BtaAOC4b	BtaAOC4a	4
	XP_009412472.1	XP_009417163.1			BtaAOC3	BtaAOC4b
Papaver somniferum	PsoCuAOζ7	PsoCuAOζ6	3		BtaAOC2	BtaAOC3
	PsoCuAOζ5	PsoCuAOζ4		Bufo gargarizans	BgaAOC1b	BgaAOC1a	5
	PsoCuAOγ3	PsoCuAOγ2			BgaAOC2a	BgaAOC3
Phaseolus vulgaris	PvuCuAOζ3	PvuCuAOζ2	2		BgaAOC2b	BgaAOC2a
	PvuCuAOζ2	PvuCuAOζ1		Capra hircus	ChiAOC2	ChiAOC3	6
Physcomitrium patens	PhpCuAOζ2	PhpCuAOζ1	1		ChiAOC3	ChiAOC4c
Triticum aestivum	TaeCuAOζ6	TaeCuAOζ4	16		ChiAOC4c	ChiAOC4a
	TaeCuAOζ6	TaeCuAOζ5			ChiAOC4d	ChiAOC4b
	TaeCuAOζ6	TaeCuAOζ1		Gorilla gorilla	GgoAOC3	GgoAOC2	3
	TaeCuAOζ6	TaeCuAOζ2			GgoAOC4	GgoAOC3
	TaeCuAOζ4	TaeCuAOζ5		Homo sapiens	HsaAOC2	HsaAOC3	2
	TaeCuAOδ1	TaeCuAOδ2		Mus musculus	MumAOC1b	MumAOC1c	6
	TaeCuAOζ4	TaeCuAOζ1			MumAOC1c	MumAOC1d
	TaeCuAOζ4	TaeCuAOζ2			MumAOC1a	MumAOC1b
	TaeCuAOζ5	TaeCuAOζ1			MumAOC2	MumAOC3
	TaeCuAOζ5	TaeCuAOζ2		Nanorana parkeri	NpaAOC3	NpaAOC2	2
	XP_044362253.1	XP_044371135.1		Notechis scutatus	NscAOCXa	NscAOCXb	5
	XP_044362253.1	XP_044376510.1			NscAOCXd	NscAOCXc
	XP_044371135.1	XP_044376510.1			NscAOCXc	NscAOC3
	TaeCuAOζ1	TaeCuAOζ3		Rhinatrema bivittatum	RbiAOC1a	RbiAOC1b	2
	TaeCuAOζ1	TaeCuAOζ2		Xenopus laevis	XlaAOC3a	XlaAOC3c	2
	TaeCuAOζ3	TaeCuAOζ2		Xenopus tropicalis	XtrAOC2	XtrAOC3	2
Panicum virgatum	PviCuAOζ1	PviCuAOζ4	7
	PviCuAOζ1	PviCuAOζ2
	PviCuAOζ1	PviCuAOζ3
	XP_039831566.1	XP_039796599.1
	PviCuAOζ4	PviCuAOζ2
	PviCuAOζ4	PviCuAOζ3
	PviCuAOζ2	PviCuAOζ3
Xenopus laevis	XlaAOC1b	XlaAOC1a	2
	XlaAOC3a	XlaAOC3b

## Sheet: Table S4
Table S4. The Ka/Ks analysis of CuAO genes.
Seq_1	Seq_2	Ka	Ks	Ka/Ks
BnaCuAOβ1	BnaCuAOβ2	0.00916457	0.0592818	0.154593
BnaCuAOδ2	BnaCuAOδ1	0.00675482	0.0205158	0.32925
BnaCuAOζ4	BnaCuAOζ1	0.0251565	0.334796	0.0751398
BnaCuAOζ4	BnaCuAOζ3	0.00231739	0.0614645	0.0377028
BnaCuAOζ4	BnaCuAOζ2	0.0254688	0.295863	0.0860833
BnaCuAOγ1	BnaCuAOγ2	0.0124362	0.0653363	0.190341
BnaCuAOζ1	BnaCuAOζ3	0.0245511	0.340861	0.0720269
BnaCuAOζ1	BnaCuAOζ2	0.00169372	0.0945221	0.0179188
BnaCuAOα2	BnaCuAOα1	0.117243	0.874014	0.134143
BnaCuAOζ3	BnaCuAOζ2	0.0248629	0.296032	0.0839873
GmaCuAOα5	GmaCuAOα6	0.115192	0.285314	0.403738
GmaCuAOζ1	GmaCuAOζ5	0.110924	1.46709	0.0756082
GmaCuAOζ1	GmaCuAOζ3	0.0485213	0.46017	0.105442
GmaCuAOζ1	GmaCuAOζ4	0.110323	1.29283	0.0853346
GmaCuAOζ1	GmaCuAOζ2	0.0451458	0.464769	0.0971361
GmaCuAOζ5	GmaCuAOζ3	0.0957381	1.43119	0.0668939
GmaCuAOζ5	GmaCuAOζ4	0.0932936	0.43351	0.215205
GmaCuAOζ3	GmaCuAOζ4	0.100686	1.29666	0.0776502
GmaCuAOζ3	GmaCuAOζ2	0.0132568	0.122025	0.10864
GmaCuAOδ2	GmaCuAOδ1	0.0211154	0.13292	0.158858
GmaCuAOβ1	GmaCuAOα3	0.408582	2.13058	0.19177
GmaCuAOζ4	GmaCuAOζ2	0.107146	1.38305	0.0774704
MdoCuAOζ2	MdoCuAOζ3	0.0123149	0.177588	0.0693452
MacCuAOζ2	MacCuAOζ3	0.0509769	0.39441	0.129248
XP_009412472.1	XP_009413330.1	0.21767	0.916999	0.237372
XP_009413330.1	XP_009417163.1	0.106364	0.359602	0.295783
XP_009412472.1	XP_009417163.1	0.215173	0.762238	0.282291
PsoCuAOζ7	PsoCuAOζ6	0.00276396	0.035654	0.0775218
PsoCuAOζ5	PsoCuAOζ4	0.00505691	0.0748776	0.0675357
PsoCuAOγ3	PsoCuAOγ2	0.0203982	0.205425	0.0992975
PvuCuAOζ3	PvuCuAOζ2	0.095972	1.51706	0.0632618
PvuCuAOζ2	PvuCuAOζ1	0.0566079	0.528272	0.107157
PhpCuAOζ2	PhpCuAOζ1	0.0394698	0.656538	0.0601182
TaeCuAOζ6	TaeCuAOζ4	0.00398218	0.0549315	0.0724937
TaeCuAOζ6	TaeCuAOζ5	0.00397728	0.0470374	0.0845558
TaeCuAOζ6	TaeCuAOζ1	0.0717573	0.813382	0.0882209
TaeCuAOζ6	TaeCuAOζ2	0.0698214	0.879258	0.0794094
TaeCuAOζ4	TaeCuAOζ5	0.00113005	0.0448872	0.0251753
TaeCuAOδ1	TaeCuAOδ2	0.0153938	0.152421	0.100995
TaeCuAOζ4	TaeCuAOζ1	0.0714234	0.768065	0.0929913
TaeCuAOζ4	TaeCuAOζ2	0.0694887	0.812898	0.0854827
TaeCuAOζ5	TaeCuAOζ1	0.0696302	0.798592	0.0871911
TaeCuAOζ5	TaeCuAOζ2	0.0677003	0.851222	0.0795331
XP_044362253.1	XP_044371135.1	0.0291656	0.104192	0.279922
XP_044362253.1	XP_044376510.1	0.0302974	0.0706671	0.428735
XP_044371135.1	XP_044376510.1	0.0100113	0.0824899	0.121364
TaeCuAOζ1	TaeCuAOζ3	0.00640905	0.0430085	0.149018
TaeCuAOζ1	TaeCuAOζ2	0.00696465	0.084088	0.0828257
TaeCuAOζ3	TaeCuAOζ2	0.00407096	0.0717917	0.0567051
PviCuAOζ1	PviCuAOζ4	0.0617513	0.791181	0.0780494
PviCuAOζ1	PviCuAOζ2	0.010688	0.0712641	0.149977
PviCuAOζ1	PviCuAOζ3	0.0591575	0.750624	0.0788112
XP_039831566.1	XP_039796599.1	0.0926283	0.204174	0.453674
PviCuAOζ4	PviCuAOζ2	0.0595651	0.758831	0.0784958
PviCuAOζ4	PviCuAOζ3	0.00874152	0.0620533	0.140871
PviCuAOζ2	PviCuAOζ3	0.0564886	0.736303	0.0767192
XlaAOC1b	XlaAOC1a	0.0287727	0.100879	0.285221
XlaAOC3a	XlaAOC3b	0.0440612	0.324152	0.135928

## Sheet: Table S5
Table S5. Segmental duplication gene pairs of CuAOs in interspecies.
Segmental Duplication			Segmental Duplication
ID1	ID2		ID1	ID2
BolCuAOβ	PsoCuAOα1		MumAOC1a	GgoAOC1
BolCuAOβ	RsaCuAOβ		MumAOC2	GgoAOC4
BolCuAOδ2	RsaCuAOδ		GgoAOC4	NscAOCXd
BolCuAOζ2	RsaCuAOζ3		XlaAOC1a	GgoAOC1
BolCuAOζ2	RsaCuAOζ1		XlaAOC3a	GgoAOC4
BolCuAOζ1	RsaCuAOζ3		XlaAOC3b	GgoAOC4
BolCuAOζ1	RsaCuAOζ1		HsaAOC1	MumAOC1a
BolCuAOα	RsaCuAOα		HsaAOC2	MumAOC2
BraCuAOβ	CpaCuAOα2		HsaAOC2	NscAOCXd
BraCuAOδ	CpaCuAOδ		HsaAOC1	XlaAOC1a
BraCuAOβ	GmaCuAOβ1		HsaAOC2	XlaAOC3a
BraCuAOβ	GmaCuAOα3		HsaAOC2	XlaAOC3b
BraCuAOδ	LsaCuAOγ		MumAOC2	NscAOCXd
BraCuAOβ	PsoCuAOα1		MumAOC2	XlaAOC3a
BraCuAOδ	PsoCuAOγ2		MumAOC2	XlaAOC3b
BraCuAOβ	RsaCuAOβ		XlaAOC3a	NscAOCXd
BraCuAOδ	RsaCuAOδ		XlaAOC3b	NscAOCXd
BraCuAOζ2	RsaCuAOζ3		BinAOC2b	AfoAOC2a
BraCuAOζ2	RsaCuAOζ1		BgaAOC2b	AfoAOC2a
BraCuAOζ1	RsaCuAOζ3		ChiAOC2	AfoAOC2a
BraCuAOζ1	RsaCuAOζ1		GgaAOC2	AfoAOC2a
BraCuAOα	RsaCuAOα		GgoAOC4	AfoAOC2a
DicCuAOγ1	CpaCuAOδ		HsaAOC2	AfoAOC2a
GmaCuAOβ1	CpaCuAOα2		MumAOC2	AfoAOC2a
GmaCuAOα3	CpaCuAOα2		AfoAOC2a	NscAOCXd
LsaCuAOγ	CpaCuAOδ		XlaAOC3a	AfoAOC2a
MacCuAOδ	CpaCuAOδ		XlaAOC3b	AfoAOC2a
PsoCuAOα1	CpaCuAOα2		BinAOC1	BgaAOC1b
PsoCuAOγ3	CpaCuAOδ		BinAOC2b	BgaAOC2b
PsoCuAOγ2	CpaCuAOδ		ChiAOC1	BinAOC1
RsaCuAOβ	CpaCuAOα2		ChiAOC2	BinAOC2b
RsaCuAOδ	CpaCuAOδ		BinAOC1	GgaAOC1
MacCuAOδ	DicCuAOγ1		BinAOC2b	GgaAOC2
XP_009413330.1	XP_039140232.1		BinAOC1	GgoAOC1
MacCuAOζ3	DicCuAOζ1		BinAOC2b	GgoAOC4
XP_015646033.1	XP_039140232.1		HsaAOC1	BinAOC1
GmaCuAOζ1	LsaCuAOζ3		HsaAOC2	BinAOC2b
GmaCuAOζ1	LsaCuAOζ1		MumAOC1a	BinAOC1
GmaCuAOζ1	LsaCuAOζ2		MumAOC2	BinAOC2b
GmaCuAOζ5	LsaCuAOζ1		BinAOC2b	NscAOCXd
GmaCuAOζ5	LsaCuAOζ3		BinAOC1	XlaAOC1a
GmaCuAOζ5	LsaCuAOζ2		BinAOC2b	XlaAOC3a
GmaCuAOζ3	LsaCuAOζ1		BinAOC2b	XlaAOC3b
GmaCuAOζ3	LsaCuAOζ3		ChiAOC1	BgaAOC1b
GmaCuAOζ4	LsaCuAOζ1		ChiAOC2	BgaAOC2b
GmaCuAOζ4	LsaCuAOζ3		GgaAOC1	BgaAOC1b
GmaCuAOζ4	LsaCuAOζ2		GgaAOC2	BgaAOC2b
GmaCuAOζ2	LsaCuAOζ1		BgaAOC1b	GgoAOC1
GmaCuAOζ2	LsaCuAOζ2		BgaAOC2b	GgoAOC4
MacCuAOζ1	GmaCuAOζ5		HsaAOC1	BgaAOC1b
MacCuAOζ3	GmaCuAOζ5		HsaAOC2	BgaAOC2b
OsaCuAOζ2	GmaCuAOζ5		MumAOC2	BgaAOC2b
GmaCuAOζ1	PsoCuAOζ7		BgaAOC2b	NscAOCXd
GmaCuAOα6	PsoCuAOα3		XlaAOC3a	BgaAOC2b
GmaCuAOζ5	PsoCuAOζ7		XlaAOC3b	BgaAOC2b
GmaCuAOζ3	PsoCuAOζ7		ChiAOC1	GgaAOC1
GmaCuAOβ1	PsoCuAOα1		ChiAOC2	GgaAOC2
GmaCuAOζ4	PsoCuAOζ7		ChiAOC1	GgoAOC1
GmaCuAOα3	PsoCuAOα1		ChiAOC2	GgoAOC4
GmaCuAOβ1	RsaCuAOβ		HsaAOC1	ChiAOC1
GmaCuAOα3	RsaCuAOβ		HsaAOC2	ChiAOC2
GmaCuAOζ5	TaeCuAOζ6		MumAOC1a	ChiAOC1
GmaCuAOζ5	TaeCuAOζ4		MumAOC2	ChiAOC2
GmaCuAOζ5	TaeCuAOζ1		ChiAOC2	NscAOCXd
GmaCuAOζ5	TaeCuAOζ3		ChiAOC1	XlaAOC1a
GmaCuAOζ5	TaeCuAOζ2		ChiAOC2	XlaAOC3a
MacCuAOζ1	LsaCuAOζ1		ChiAOC2	XlaAOC3b
MacCuAOζ1	LsaCuAOζ2		DreAOC1	MsaAOC1
OsaCuAOζ2	LsaCuAOζ3		GgaAOC1	GgoAOC1
OsaCuAOζ2	LsaCuAOζ1		GgaAOC2	GgoAOC4
OsaCuAOζ2	LsaCuAOζ2		HsaAOC1	GgaAOC1
PsoCuAOζ7	LsaCuAOζ2		HsaAOC2	GgaAOC2
PsoCuAOγ2	LsaCuAOγ		MumAOC1a	GgaAOC1
LsaCuAOγ	RsaCuAOδ		MumAOC2	GgaAOC2
LsaCuAOζ3	TaeCuAOζ6		GgaAOC2	NscAOCXd
LsaCuAOζ1	TaeCuAOζ6		GgaAOC1	XlaAOC1a
LsaCuAOζ3	TaeCuAOζ4		GgaAOC2	XlaAOC3a
LsaCuAOζ1	TaeCuAOζ4		GgaAOC2	XlaAOC3b
LsaCuAOζ3	TaeCuAOζ5		HsaAOC1	GgoAOC1
LsaCuAOζ3	TaeCuAOζ1		HsaAOC2	GgoAOC4
LsaCuAOζ3	TaeCuAOζ3
LsaCuAOζ1	TaeCuAOζ3
LsaCuAOζ3	TaeCuAOζ2
LsaCuAOζ1	TaeCuAOζ2
LsaCuAOζ2	TaeCuAOζ6
LsaCuAOζ2	TaeCuAOζ2
XP_009413330.1	XP_015646033.1
MacCuAOζ3	OsaCuAOζ2
MacCuAOζ3	TaeCuAOζ1
MacCuAOζ3	TaeCuAOζ2
OsaCuAOζ2	TaeCuAOζ6
OsaCuAOζ2	TaeCuAOζ4
OsaCuAOδ	TaeCuAOδ1
OsaCuAOζ2	TaeCuAOζ5
OsaCuAOδ	TaeCuAOδ2
OsaCuAOζ2	TaeCuAOζ1
OsaCuAOζ2	TaeCuAOζ3
OsaCuAOζ2	TaeCuAOζ2
PsoCuAOα1	RsaCuAOβ
PsoCuAOζ7	TaeCuAOζ2
AccCuAOδ	AtCuAOγ1
AccCuAOγ	AtCuAOγ1
AccCuAOα1	AtCuAOβ
AccCuAOβ2	AtCuAOβ
AccCuAOδ	BnaCuAOδ2
AccCuAOδ	BnaCuAOδ1
AccCuAOδ	BnaCuAOγ2
AccCuAOγ	BnaCuAOδ2
AccCuAOγ	BnaCuAOδ1
AccCuAOα1	BnaCuAOβ1
AccCuAOα1	BnaCuAOβ2
AccCuAOβ2	BnaCuAOβ1
AccCuAOβ2	BnaCuAOβ2
AccCuAOδ	BolCuAOδ2
AccCuAOγ	BolCuAOδ2
AccCuAOα1	BolCuAOβ
AccCuAOβ2	BolCuAOβ
AccCuAOδ	BraCuAOδ
AccCuAOγ	BraCuAOδ
AccCuAOα1	BraCuAOβ
AccCuAOβ2	BraCuAOβ
AccCuAOδ	CpaCuAOδ
AccCuAOγ	CpaCuAOδ
AccCuAOα1	CpaCuAOα2
AccCuAOβ2	CpaCuAOα2
AccCuAOδ	DicCuAOγ1
AccCuAOγ	DicCuAOγ1
AccCuAOζ2	GmaCuAOζ1
AccCuAOζ2	GmaCuAOζ5
AccCuAOζ2	GmaCuAOζ3
AccCuAOζ2	GmaCuAOζ4
AccCuAOζ2	GmaCuAOζ2
AccCuAOζ1	GmaCuAOζ1
AccCuAOζ1	GmaCuAOζ5
AccCuAOζ1	GmaCuAOζ3
AccCuAOζ1	GmaCuAOζ4
AccCuAOζ1	GmaCuAOζ2
AccCuAOα1	GmaCuAOβ1
AccCuAOα1	GmaCuAOα3
AccCuAOζ4	GmaCuAOζ5
AccCuAOζ3	GmaCuAOζ5
AccCuAOζ4	GmaCuAOζ4
AccCuAOζ3	GmaCuAOζ4
AccCuAOβ1	GmaCuAOβ1
AccCuAOβ1	GmaCuAOα3
AccCuAOβ2	GmaCuAOβ1
AccCuAOβ2	GmaCuAOα3
AccCuAOζ2	LsaCuAOζ3
AccCuAOζ2	LsaCuAOζ1
AccCuAOζ2	LsaCuAOζ2
AccCuAOζ1	LsaCuAOζ1
AccCuAOζ1	LsaCuAOζ2
AccCuAOδ	LsaCuAOγ
AccCuAOγ	LsaCuAOγ
AccCuAOζ4	LsaCuAOζ3
AccCuAOζ3	LsaCuAOζ3
AccCuAOζ4	LsaCuAOζ2
AccCuAOζ3	LsaCuAOζ2
AccCuAOζ2	MacCuAOζ1
AccCuAOζ2	MacCuAOζ3
AccCuAOζ1	MacCuAOζ1
AccCuAOζ1	MacCuAOζ3
AccCuAOγ	MacCuAOδ
AccCuAOζ1	OsaCuAOζ2
AccCuAOζ4	OsaCuAOζ2
AccCuAOζ3	OsaCuAOζ2
AccCuAOζ2	PsoCuAOζ7
AccCuAOζ1	PsoCuAOζ7
AccCuAOδ	PsoCuAOγ3
AccCuAOδ	PsoCuAOγ2
AccCuAOγ	PsoCuAOγ3
AccCuAOγ	PsoCuAOγ2
AccCuAOα1	PsoCuAOα1
AccCuAOζ4	PsoCuAOζ7
AccCuAOζ3	PsoCuAOζ7
AccCuAOβ2	PsoCuAOα1
AccCuAOδ	RsaCuAOδ
AccCuAOγ	RsaCuAOδ
AccCuAOα1	RsaCuAOβ
AccCuAOβ2	RsaCuAOβ
AccCuAOζ2	TaeCuAOζ1
AccCuAOζ2	TaeCuAOζ3
AccCuAOζ2	TaeCuAOζ2
AccCuAOζ1	TaeCuAOζ1
AccCuAOζ1	TaeCuAOζ3
AccCuAOζ1	TaeCuAOζ2
AccCuAOζ4	TaeCuAOζ6
AccCuAOζ3	TaeCuAOζ6
AccCuAOζ4	TaeCuAOζ4
AccCuAOζ3	TaeCuAOζ4
AccCuAOζ4	TaeCuAOζ5
AccCuAOζ3	TaeCuAOζ5
AccCuAOζ3	TaeCuAOζ1
AccCuAOζ4	TaeCuAOζ1
AccCuAOζ3	TaeCuAOζ3
AccCuAOζ4	TaeCuAOζ3
AccCuAOζ3	TaeCuAOζ2
AccCuAOζ4	TaeCuAOζ2
ERN19283	PsoCuAOγ3
ERN19283	PsoCuAOγ2
AtCuAOγ1	BnaCuAOγ1
AtCuAOα1	BnaCuAOα2
AtCuAOγ1	BnaCuAOγ2
AtCuAOα1	BnaCuAOα1
AtCuAOζ	BnaCuAOζ4
AtCuAOζ	BnaCuAOζ1
AtCuAOζ	BnaCuAOζ3
AtCuAOζ	BnaCuAOζ2
AtCuAOβ	BnaCuAOβ1
AtCuAOβ	BnaCuAOβ2
AtCuAOα1	BolCuAOα
AtCuAOζ	BolCuAOζ2
AtCuAOζ	BolCuAOζ1
AtCuAOβ	BolCuAOβ
AtCuAOα1	BraCuAOα
AtCuAOζ	BraCuAOζ2
AtCuAOζ	BraCuAOζ1
AtCuAOβ	BraCuAOβ
AtCuAOγ1	CpaCuAOδ
AtCuAOβ	CpaCuAOα2
AtCuAOβ	GmaCuAOβ1
AtCuAOβ	GmaCuAOα3
AtCuAOγ1	LsaCuAOγ
AtCuAOβ	PsoCuAOα1
AtCuAOα1	RsaCuAOα
AtCuAOζ	RsaCuAOζ3
AtCuAOζ	RsaCuAOζ1
AtCuAOβ	RsaCuAOβ
BolCuAOβ	BnaCuAOβ1
BolCuAOβ	BnaCuAOβ2
BolCuAOδ2	BnaCuAOδ2
BolCuAOδ2	BnaCuAOδ1
BolCuAOζ2	BnaCuAOζ4
BolCuAOζ2	BnaCuAOζ1
BolCuAOγ	BnaCuAOγ3
BolCuAOζ2	BnaCuAOζ3
BolCuAOζ2	BnaCuAOζ2
BolCuAOζ1	BnaCuAOζ4
BolCuAOζ1	BnaCuAOζ1
BolCuAOζ1	BnaCuAOζ3
BolCuAOζ1	BnaCuAOζ2
BolCuAOα	BnaCuAOα2
BolCuAOα	BnaCuAOα1
BraCuAOβ	BnaCuAOβ1
BraCuAOβ	BnaCuAOβ2
BraCuAOδ	BnaCuAOδ2
BraCuAOδ	BnaCuAOδ1
BraCuAOζ2	BnaCuAOζ4
BraCuAOγ	BnaCuAOγ1
BraCuAOζ2	BnaCuAOζ1
BraCuAOζ2	BnaCuAOζ3
BraCuAOζ2	BnaCuAOζ2
BraCuAOγ	BnaCuAOγ2
BraCuAOζ1	BnaCuAOζ4
BraCuAOζ1	BnaCuAOζ1
BraCuAOζ1	BnaCuAOζ3
BraCuAOζ1	BnaCuAOζ2
BraCuAOα	BnaCuAOα2
BraCuAOα	BnaCuAOα1
BnaCuAOβ1	CpaCuAOα2
BnaCuAOδ2	CpaCuAOδ
BnaCuAOβ2	CpaCuAOα2
BnaCuAOδ1	CpaCuAOδ
GmaCuAOβ1	BnaCuAOβ1
GmaCuAOβ1	BnaCuAOβ2
GmaCuAOα3	BnaCuAOβ1
GmaCuAOα3	BnaCuAOβ2
LsaCuAOγ	BnaCuAOδ2
LsaCuAOγ	BnaCuAOδ1
PsoCuAOα1	BnaCuAOβ1
PsoCuAOα1	BnaCuAOβ2
PsoCuAOγ2	BnaCuAOδ2
BnaCuAOβ1	RsaCuAOβ
BnaCuAOδ2	RsaCuAOδ
BnaCuAOζ4	RsaCuAOζ3
BnaCuAOζ4	RsaCuAOζ1
BnaCuAOζ1	RsaCuAOζ3
BnaCuAOζ1	RsaCuAOζ1
BnaCuAOα2	RsaCuAOα
BnaCuAOβ2	RsaCuAOβ
BnaCuAOδ1	RsaCuAOδ
BnaCuAOζ3	RsaCuAOζ3
BnaCuAOζ3	RsaCuAOζ1
BnaCuAOζ2	RsaCuAOζ3
BnaCuAOζ2	RsaCuAOζ1
BnaCuAOα1	RsaCuAOα
BraCuAOβ	BolCuAOβ
BraCuAOδ	BolCuAOδ2
BraCuAOζ2	BolCuAOζ2
BraCuAOζ2	BolCuAOζ1
BraCuAOζ1	BolCuAOζ2
BraCuAOζ1	BolCuAOζ1
BraCuAOα	BolCuAOα
BolCuAOβ	CpaCuAOα2
BolCuAOδ2	CpaCuAOδ
BolCuAOβ	GmaCuAOβ1
BolCuAOβ	GmaCuAOα3
BolCuAOδ2	LsaCuAOγ

## Sheet: Table S6
Table S6. Source of expression data.
species	Data sources
Arabidopsis thaliana	https://www.arabidopsis.org/
Brassica napus	https://yanglab.hzau.edu.cn/BnIR
Brassica oleracea	http://bogdb.com/
Oryza sativa	http://rice.uga.edu/index.shtml
Glycine max	https://www.soybase.org/
Homo sapiens	https://www.bgee.org/
Pan troglodytes	https://www.bgee.org/
Mus musculus	https://www.bgee.org/
